# Supplementary material for: Carriage and Gene Content Variability of the pESI-Like Plasmid Associated with Salmonella Infantis Recently Established in United States Poultry Production
Source: Genes (Basel). 2020 Dec 18;11(12):1516. doi: 10.3390/genes11121516 (PMC7766811; doi:10.3390/genes11121516)
Supplement: Supplementary file 1 [file genes-11-01516-s001.xlsx]

## Sheet: Supplementary Table 1
Supplementary Table 1. Target sequences used to determine pESI presence in isolates collected for NARMS.
Target	Sequence	Reference
ardA	TCACCGACGGAACACATGACCGTCAATAAAGGTGAAGGAGTCCAGGAATAAATCCCGCGCATACGCCTCATAGTCAAAATAGAGCGCCACCGTCTCCGGCACGTCAGCCAGCAGGCCGGTATCACTGACGAACTCAACCGCAAAAGCCTCCTCACTGTCAGCCTCGCCCCACCAGGCATCGCGGAAGGTGTCAAAATCCGTCTCACCGGTATCATCCACCCAGAGACGATAAGCCTCTTCGCAGCCTTCATCCCGTGCCCGGCGGAAGCCTTCAACCCAAGCCCAGTTGATATGGCATTCAGAGGCCATATTCCCCGGGAATCCCTCATAATCCTGAAACATCAGTTCAGGATCGGCTTCATCCTGGTGAAGAGCACGGCAGGCGGCGAAAAAGTCGCG…	Franco et al 2015
I1 relaxase	ACAACCCTGTCACCATAATCCGTACAGACAAACTCTCCCGTCCGACGGTCACGGAAACGAACACTCCCGTTCTTCTGCAGACGGGCCTCGAGATCACCGGTATTACCGTATACCGGCGTTCCGCCCGGTTCACAAAGCACGACACAGCGGTCTGTCGTCGTTGTGCGTGACCTGTCTTTACGGCGATCGCGATAATCCCAGCCTCTCAGCTGCGATACAGCAGCCCTGTCTCCCTGAGCAGCCTGAATTTCGACCCACTGACGGTAAGAGGGTGGATACCATTTCCCATCAGCAATAAGTTTCTGTCGCTCATCCCTGATGTCTTCTTTCAGCCTGATCAATGCCTGCATTCGCTGAACTTCTGCAATGTGATAATGCAGCTTACGTAATGCCGGATCA…	This manuscript
sogS	AACAGTGATATGCCGTCGCAACCGGACACAGGCCACGTTCAGGCTGATGAGTCAGAACTTCAGGCCACAACAGATACAGTAGAACCGGCTGTCCGGGATGACCCCACTCCACAGCAACCTGTTCAGAGCACATCATCTTCTGATAATACTTCATCGTTTCTCGACAAAGCGCGTGGCTTTTTTACGCGTAAAAAAACGGATTCCCAGGCGCATGAGAACAGTGATCCCACACCCTCACCGGAAACCACGACGACCACACCGGCACCTGACAGTATTGTCTACGCCCCGGAA	Franco et al 2015
trbA	TCTTACAATCGACAGCCTGTCGCAGAAGATCCTATGCAGATATGGGGCGCTGTTGGTGTCCTTCTTATCCTGCTGCTATTCGTCATATGGTTATTCTTGCCGGAAGTGGTTTACACCAGCTGCCTGATTCTTCATACCTTATGGGGACTGGTCGACTGGGGACCATTTCATAACTATGCAGCACCACGATACAACCTGCTTGCCATGACCGGTAACAACGCCGCCAACATAAGCTATAGCCAGTGGGTTAACGTCATGGAACAGACCATAGGTATTCTGTGGATGTACCTCTTACCTGTGACACTCTGGTGTTTGTGGGAATGGTATCAACATCCGGGACAAAGCCGTTTCACCCGCAGACCAGTAGATATTACCCGACTGCCACACATCTTTGCTTCG…	Franco et al 2015
pESI repA	ATGACGAGTGAAAATAATAAGTTACCTCTGAATCTGCAGGAAGTGGATAAGACAACTGGTGAAGTTGTTAAGTTGGATGTCAACAGTACAAGTACCGTGCAGCCAGTAGCCCTCATGCGACTCGGGCTGTTCGTTCCCACGTTGAAATCGACAGGGAAGAGCAAGGCGAACCGTAAAAACGTCACAGACGCGACTGAGGAGCTTGTACAGCTGTCTATCGCCAAGAGTGAAGGGTATACGGATGTTAGGATCACAGGATCGCGTCTTGACATGGATACAGACTTTAAGGTCTGGCTCGGGATCATTCGTTCCATGTCAGAGTATGGTGTAAAAAAGGACACTCTGGAACTGTCCTTTGTTGAGTTTGTTAAAATGTGTGGTTTTGATTCCCGGCGTTCC…	This manuscript
	GTATGCGGGACAGACTGAACCTCACATCCAATGTCTATACGCAGAACCACACGGTCCGTAAGGCGATGGAGCAACTCAGGGATATCGGTTATCTGGACTACACAGAATTTAAGCGCGGACGAGCAACCTACTTCAGCGTTCATTATCGCAATCCTAAGCTCATCAGCAGTACTGTTAAAACACCGCGAAAGGACAAAGTGGAAAAGGAACCGGAGCAGAATTACGATGAAGTAATCAAGGCCCTGGAAGCTGCCGGTATTGATCCTAAAAAACTAGCTGAAGCTCTCACCAGTATGAACCCCAAACATTGA
blaCTX-M-65	ATGGTGACAAAGAGAGTGCAACGGATGATGTTCGCGGCGGCGGCGTGCATTCCGCTGCTGCTGGGCAGCGCGCCGCTTTATGCGCAGACGAGTGCGGTGCAGCAAAAGCTGGCGGCGCTGGAGAAAAGCAGCGGAGGGCGGCTGGGCGTCGCGCTCATCGATACCGCAGATAATACGCAGGTGCTTTATCGCGGTGATGAACGCTTTCCAATGTGCAGTACCAGTAAAGTTATGGCGGTCGCGGCGGTGCTTAAGCAGAGTGAAACGCAAAAGCAGCTGCTTAATCAGCCTGTCGAGATCAAGCCTGCCGATCTGGTTAACTACAATCCGATTGCCGAAAAACACGTCAACGGCACAATGACGCTGGCAGAACTGAGCGCGGCCGCGTTGCAGTACAGC…	This manuscript
IncP	CTATGGCCCTGCAAACGCGCCAGAAACGCCGTCGAAGCCGTGTGCGAGACACCGCGGCCGCCGGCGTTGTGGATACCTCGCGGAAAACTTGGCCCTCACTGACAGATGAGGGGCGGACGTTGACACTTGAGGGGCCGACTCACCCGGCGCGGCGTTGACAGATGAGGGGCAGGCTCGATTTCGGCCGGCGACGTGGAGCTGGCCAGCCTCGCAAATCGGCGAAAACGCCTGATTTTACGCGAGTTTCCCACAGATGATGTGGACAAGCCTGGGGATAAGTGCCCTGCGGTATTGACACTTGAGGGGCGCGACTACTGACAGATGAGGGGCGCGATCCTTGACACTTGAGGGGCAGAGTGCTGACAGATGAGGGGCGCACCTATTGACATTTGAGGGGCT…	This manuscript
pESI hypothetical backbone	GCGGTGAAGATGGTTATCAGAAAGCAAAATCAGCACTATTTTCAAAATATGAGATCGGTATTCTTATCAAATCTACCAGCATTGATAATGAAATTTATTTAAAAAAATGCCATGATTTATTTGATAAGTCTATAGAGACTATAATTGAAGGAAAATATGATATTGTTTTCACTTTAAACAACTATATAAAACACAACTCAATGACTTTTTGTTACGCCCCTTTATCAAACACTAGCGATGATAAATGCAAAAGTAATCTTTTCCTTAGCTTCACAAAAGATCAATGTTTTATGCTTGAAGATTCAATACTTAAAACATTGATTTCAAGTGATTTAAATGAAACCAACAACACTGGTGAGATAATTGATATAAATGGAATGAAATTCACAAACAAAGGAA…	Franco et al 2015
K88	GAATTCTTTACCGGTAACGTTAGTTTGACACTGTCCATATCGTTCTGGCTCCGCGACGCAGGGGAGTGCGGGTTACTTTTTTTCCTTTTCCAGTTGCTGCAGATAATAACGGGCCTGGTAAGAGCTTAATTTCAGAGCATAAGCAATTTCCGCTGTACCACACCCCTCGCTTTTACCACACATATACTGGACTATCTGGCGCTTCATATTTTTTCCGTTAACTTTTGCTTTGTGAAAATTTTATTACTACTTTCTACGTATTGTAATGCTGAATTCTCGTGATTTTTCATGAGCAGGGTGATCTTTCATCTTTGTCATATCTCTTTTTAAGGTGTTATTTATTTGAATTATTAATAAACGCTGCATTAATACCACCACTTAATATTTTTAATGATTATT…	Franco et al 2015
ybt	GTTCCAGAGCGTGACCTGATGGCGCTGGATCAGCTCACACCATGCATGAGGATCGCGCCGTTGATTTTCCATCACCATCACCAGCACGCCGCCCGCGCGCAGTACGCCAAAAATGTCGTAAACCGATAAATCAAAATGCAGGGCGGAGAGGGCCAGCACCCTGTCACCGGGGCCAACCTGATAGCGGGTATTGATATCGCAACAGGTGTTGAGCGCTCCCCGGTGAGAAATGACCACCCCTTTCGGCGTGCCGGTAGAGCCGGAGGTGTAGATAATGTAGGCCGGTTGCGTGGGGGCGCGTACCACCGGGTTGGCGATCGGCTCCGCCTCAATGGCCTGCTGCCAGGCAAGGACGGGAATATCGTCTGACCAGGCGCTGGCGTCGTGCTGGCAAATGAG…	Franco et al 2015
merA	CAGTGGAAGTCCAGTACGGAGTGTCTTTCAGGCCGGGAATCGGCGGCACGGCCGGGCTCGCGCCGGTGGCGATCAGGCAGCGGTCGAATGCCACCACGCGCTCGCCGCCGTCGTTGAGTTGCACGATCAGGTTGCGATTGTCCTTAAAGCGGGCGGAGCCGTGCAGCACAGTGATCGCCGGATTGCCCTCCAAGATGCCTTCGTACTTGGCGTGGCGCAGTTCATCGACGCGGGCCTGCTGCTGGGCCAGCAGCGCCGTGCGCTGGATGGTCGGCGTGGTAGCGGCGATGCCGCCATCGAACGGGCTTTCCCGGCGCAGATGGGCGATATGGGCGGCGCGGATCATGATCTTGGACGGCACACAACCGACATTGACGCAGGTGCCGCCGATGGTGCCGC…	Franco et al 2015
	CAGTGGAAGTCCAGTACGGAGTGTCTTTCAGGCCGGGAATCGGCGGCACGGCCGGGCTCGCGCCGGTGGCGATCAGGCAGCGGTCGAATGCCACCACGCGCTCGCCGCCGTCGTTGAGTTGCACGATCAGGTTGCGATTGTCCTTAAAGCGGGCGGAGCCGTGCAGCACAGTGATCGCCGGATTGCCCTCCAAGATGCCTTCGTACTTGGCGTGGCGCAGTTCATCGACGCGGGCCTGCTGCTGGGCCAGCAGCGCCGTGCGCTGGATGGTCGGCGTGGTAGCGGCGATGCCGCCATCGAACGGGCTTTCCCGGCGCAGATGGGCGATATGGGCGGCGCGGATCATGATCTTGGACGGCACACAACCGACATTGACGCAGGTGCCGCCGATGGTGCCGC…
ipf	CAATAATACTTTCTGTCAGATAACTCCTGGTTGTTTATAAAGGTCTTATCTATTTTATTTCAATAATGATGTCATCATTGCTTAATTCTGTTATTGAGGAGCTGGTGTATGAAAAATATTTTTGTCGCAACTGGTATGCTGTCCCTTGCGTTTTCAGGCGGAGTTCAGGCCTATGATGGTACAATTAACTTTGTGGGTAAAATACTGGACCAGACCTGCTCAGTCACTACCGGTAGTAAAAATATGACCGTGACATTACCTGCGGTTTCAAAAGCATTACTGGACACTACTGCCAAGACTGCAGCATTAACGCCGTTTATTATTGAGCTAAATGGATGTGATGCCGGGGCTTCTTCCGGTGGCCAAAATGTTAAAGCTTATTTTGAACCAAACGCCACG…	Franco et al 2015
pilL	AACCACTATCTCGCCAGCAGCCATGGTAACCACATCCACTTCCCCGGAGTCTTCAACGACAGCAAATAGCCAGAACAAACCACGAAACCCATTCAGGGGAAACAGCGTATCTCCGTCTACGCCCGCAGCAATCCCGACTCCGACCGGCTCTACAGTCAAGTCTATCCCACTCATGACCGGGACACCTGTCAAACCGGTATCTCAGGGTAAAGAGTGGCGTGCGCCGGCAGGCACTACATTAAGGGAAAACATTATTAAGTGGGCAGAAGAAACAAAATGCGAAAGCATGGCATCAACGCACTGGATGGTCATATGG	Franco et al 2015

## Sheet: Supplementary Table 2
Supplementary Table 2. Details of isolates included in the pan-plasmid genome analysis.
Name	Serovar	Source Details	Source category	Collection Year	Continent	Country	Region	Date Entered
24990	Infantis	human	human	2014	Europe	United Kingdom: Midlands and East of England	England	2015-04-12T05:17:04Z
93556	Infantis	human	human	2015	Europe	United Kingdom: North of England	England	2015-04-12T05:16:12Z
149281	Infantis	human	human	2015	Europe	United Kingdom: United Kingdom		2018-06-13T04:59:47Z
456184	Infantis	human	human	2017	Europe	United Kingdom: United Kingdom		2018-06-03T05:01:02Z
473908	Infantis	human	human	2018	Europe	United Kingdom: United Kingdom		2019-02-02T17:56:37Z
497313	Infantis	food	food	2018	Europe	United Kingdom: United Kingdom		2019-01-31T06:57:40Z
497315	Infantis	food	food	2018	Europe	United Kingdom: United Kingdom		2018-07-12T05:59:22Z
506074	Infantis	food	food	2018	Europe	United Kingdom: United Kingdom		2018-07-10T13:00:34Z
506077	Infantis	food	food	2018	Europe	United Kingdom: United Kingdom		2019-01-31T06:57:39Z
509916	Infantis	human	human	2018	Europe	United Kingdom: United Kingdom		2018-05-21T22:29:34Z
511857	Infantis	food	food	2018	Europe	United Kingdom: United Kingdom		2019-01-31T06:58:10Z
511858	Infantis	food	food	2018	Europe	United Kingdom: United Kingdom		2018-07-10T13:00:26Z
528503	Infantis	food	food	2018	Europe	United Kingdom: United Kingdom		2018-07-12T05:58:59Z
528504	Infantis	food	food	2018	Europe	United Kingdom: United Kingdom		2018-07-12T05:59:44Z
528568	Infantis	food	food	2018	Europe	United Kingdom: United Kingdom		2018-07-12T05:59:17Z
528569	Infantis	food	food	2018	Europe	United Kingdom: United Kingdom		2019-01-31T06:57:37Z
528570	Infantis	food	food	2018	Europe	United Kingdom: United Kingdom		2019-01-30T05:58:43Z
528571	Infantis	food	food	2018	Europe	United Kingdom: United Kingdom		2018-07-12T05:59:54Z
528572	Infantis	food	food	2018	Europe	United Kingdom: United Kingdom		2018-07-13T04:56:12Z
528573	Infantis	food	food	2018	Europe	United Kingdom: United Kingdom		2018-07-10T13:00:50Z
531219	Infantis	food	food	2018	Europe	United Kingdom: United Kingdom		2018-07-12T05:59:34Z
532370	Infantis	food	food	2018	Europe	United Kingdom: United Kingdom		2018-07-12T05:59:30Z
532489	Infantis	food	food	2018	Europe	United Kingdom: United Kingdom		2018-07-12T05:59:41Z
532490	Infantis	food	food	2018	Europe	United Kingdom: United Kingdom		2019-01-31T06:57:56Z
535368	Infantis	environmental	environment	2018	Europe	United Kingdom: United Kingdom		2018-07-10T13:00:52Z
542062	Infantis	human	human	2018	Europe	United Kingdom: United Kingdom		2018-06-09T05:59:32Z
554397	Infantis	human	human	2018	Europe	United Kingdom: United Kingdom		2018-06-21T17:11:39Z
556711	Infantis	food	food	2018	Europe	United Kingdom: United Kingdom		2019-01-28T05:56:37Z
561097	Infantis	human	human	2018	Europe	United Kingdom: United Kingdom		2019-01-29T06:59:09Z
579085	Infantis	human	human	2018	Europe	United Kingdom: United Kingdom		2018-09-19T06:09:25Z
590524	Infantis	human	human	2018	Europe	United Kingdom: United Kingdom		2018-12-23T05:51:16Z
591831	Infantis	human	human	2018	Europe	United Kingdom: United Kingdom		2018-09-15T06:13:44Z
596202	Infantis	human	human	2018	Europe	United Kingdom: United Kingdom		2018-09-16T08:07:26Z
607837	Infantis	human	human	2018	Europe	United Kingdom: United Kingdom		2018-09-26T08:28:04Z
609994	Infantis	human	human	2018	Europe	United Kingdom: United Kingdom		2018-10-30T04:56:49Z
612552	Infantis	human	human	2018	Europe	United Kingdom: United Kingdom		2018-10-04T04:41:11Z
617907	Infantis	human	human	2018	Europe	United Kingdom: United Kingdom		2018-10-11T07:20:40Z
621508	Infantis	human	human	2018	Europe	United Kingdom: United Kingdom		2018-10-24T07:21:48Z
632968	Infantis	human	human	2018	Europe	United Kingdom: United Kingdom		2018-11-19T09:27:13Z
637854	Infantis	human	human	2018	Europe	United Kingdom: United Kingdom		2018-11-18T07:46:11Z
638677	Infantis	human	human	2018	Europe	United Kingdom: United Kingdom		2018-11-18T07:46:17Z
643196	Infantis	human	human	2018	Europe	United Kingdom: United Kingdom		2018-12-01T09:47:10Z
643208	Infantis	human	human	2018	Europe	United Kingdom: United Kingdom		2018-11-29T09:39:01Z
659324	Infantis	human	human	2018	Europe	United Kingdom: United Kingdom		2019-01-05T06:03:57Z
684740	Infantis	human	human	2019	Europe	United Kingdom: United Kingdom		2019-02-27T05:59:32Z
707098	Infantis	human	human	2019	Europe	United Kingdom: United Kingdom		2019-03-24T04:59:07Z
720676	Infantis	human	human	2019	Europe	United Kingdom: United Kingdom		2019-04-10T12:02:18Z
724556	Infantis	human	human	2019	Europe	United Kingdom: United Kingdom		2019-04-22T04:54:35Z
738695	Infantis	human	human	2019	Europe	United Kingdom: United Kingdom		2019-05-15T22:51:25Z
751271	Infantis	human	human	2019	Europe	United Kingdom: United Kingdom		2019-06-11T04:53:18Z
769136	Salmonella Infantis	human	human	2019	Europe	United Kingdom: United Kingdom		2019-07-06T05:31:13Z
783087	Salmonella Infantis	human	human	2019	Europe	United Kingdom: United Kingdom		2019-08-07T04:38:09Z
1CT-189	Infantis (Predicted)	Caeca content (Gallus gallus domesticus)	chicken	2014	South America	Ecuador		2019-03-14T17:55:07Z
1CT0-074	Infantis (Predicted)	Caeca content (Gallus gallus domesticus)	chicken	2013	South America	Ecuador		2019-06-21T21:53:22Z
1CT0-157	Infantis (Predicted)	Caeca content (Gallus gallus domesticus)	chicken	2014	South America	Ecuador		2019-06-21T21:53:29Z
1CT0-158	Infantis (Predicted)	Caeca content (Gallus gallus domesticus)	chicken	2014	South America	Ecuador		2019-06-21T21:53:29Z
1CT0-162	Infantis (Predicted)	Caeca content (Gallus gallus domesticus)	chicken	2014	South America	Ecuador		2019-06-21T21:53:29Z
1CT0-163	Infantis (Predicted)	Caeca content (Gallus gallus domesticus)	chicken	2014	South America	Ecuador		2019-03-14T17:55:08Z
1CT0-180	Infantis (Predicted)	Caeca content (Gallus gallus domesticus)	chicken	2014	South America	Ecuador		2019-06-21T21:53:29Z
2012AM-1914	Infantis (Predicted)	clinical	human	2016	North America	USA		2016-08-12T20:16:49Z
2013AM-0055	Infantis (Predicted)	clinical	human	2016	North America	USA		2016-08-12T20:16:49Z
2013AM-1918	Infantis (Predicted)	clinical	human	2016	North America	USA		2016-08-12T20:16:49Z
2014AM-2863	Infantis	stool	human	2015	North America	USA		2015-09-11T21:11:05Z
2014AM-3028	Infantis (Predicted)	clinical	human	2016	North America	USA		2016-08-12T20:16:49Z
2014AM-3391	Infantis (Predicted)	clinical	human	2016	North America	USA		2016-02-18T23:22:55Z
2015AM-1686	Infantis (Predicted)	clinical	human	2016	North America	USA		2016-02-24T16:27:59Z
2015K-0808	Infantis (Predicted)	clinical	human	2015	North America	USA		2015-09-23T06:12:29Z
2015K-0809	Infantis (Predicted)	clinical	human	2015	North America	USA		2015-09-23T06:12:29Z
2015K-0820	Infantis (Predicted)	clinical	human	2015	North America	USA		2015-09-23T06:12:29Z
2015K-0831	Infantis (Predicted)	clinical	human	2015	North America	USA		2015-09-23T06:12:29Z
2015K-0832	Infantis (Predicted)	clinical	human	2015	North America	USA		2015-09-23T06:12:29Z
2015K-0833	Infantis (Predicted)	clinical	human	2015	North America	USA		2015-09-23T06:12:29Z
2015K-0834	Infantis (Predicted)	clinical	human	2015	North America	USA		2015-09-23T06:12:29Z
2015K-0837	Infantis (Predicted)	clinical	human	2015	North America	USA		2015-09-23T06:12:29Z
2015K-0838	Infantis (Predicted)	clinical	human	2015	North America	USA		2015-09-23T06:12:29Z
2015K-0878	Infantis (Predicted)	clinical	human	2015	North America	USA		2015-09-23T06:12:29Z
2015K-0899	Infantis (Predicted)	environmental/other	human	2014	North America	USA		2015-09-23T06:12:30Z
2015K-1182	Infantis (Predicted)	clinical	human	2016	North America	USA		2016-08-11T16:17:27Z
2015K-1183	Infantis (Predicted)	clinical	human	2016	North America	USA		2016-08-11T16:17:27Z
2015K-1184	Infantis (Predicted)	clinical	human	2016	North America	USA		2016-08-11T16:17:27Z
2015K-1192	Infantis (Predicted)	clinical	human	2016	North America	USA		2016-08-11T16:17:28Z
2015K-1193	Infantis (Predicted)	clinical	human	2016	North America	USA		2016-08-11T17:17:03Z
2015K-1265	Infantis (Predicted)	clinical	human	2016	North America	USA		2016-08-11T16:17:27Z
2015K-1266	Infantis (Predicted)	clinical	human	2016	North America	USA		2016-08-11T16:17:27Z
2015K-1307	Infantis (Predicted)	clinical	human	2016	North America	USA		2016-08-11T16:17:28Z
2015K-1308	Infantis (Predicted)	clinical	human	2016	North America	USA		2016-08-11T16:17:28Z
2015K-1327	Infantis (Predicted)	clinical	human	2016	North America	USA		2016-08-11T16:17:28Z
2015K-1328	Infantis (Predicted)	clinical	human	2016	North America	USA		2016-08-11T16:17:28Z
2015K-1330	Infantis (Predicted)	clinical	human	2016	North America	USA		2016-08-11T16:17:28Z
2015K-1333	Infantis (Predicted)	clinical	human	2016	North America	USA		2016-08-11T17:17:02Z
2015K-1334	Infantis (Predicted)	clinical	human	2016	North America	USA		2016-08-11T17:17:03Z
2015K-1384	Infantis (Predicted)	clinical	human	2016	North America	USA		2016-02-18T23:22:55Z
2016K-0012	Infantis (Predicted)	clinical	human	2016	North America	USA		2016-02-23T23:23:17Z
2016K-0013	Infantis (Predicted)	clinical	human	2016	North America	USA		2016-02-18T23:22:55Z
2017K-0574	Infantis (Predicted)	clinical	human	2017	North America	USA		2017-08-09T22:19:58Z
2017K-0576	Infantis (Predicted)	clinical	human	2017	North America	USA		2017-08-09T22:19:39Z
2018K-1246	Infantis	clinical	human	2019				2019-04-19T22:54:52Z
2018K-1247	Infantis	clinical	human	2019				2019-04-19T22:54:51Z
2018K-1248	Infantis	clinical	human	2019				2019-04-19T22:54:51Z
2018K-1249	Infantis	clinical	human	2019				2019-04-19T22:54:52Z
2018K-1250	Infantis	clinical	human	2019				2019-04-19T22:54:52Z
2018K-1261	Infantis	clinical	human	2019				2019-04-19T22:54:54Z
2018K-1262	Infantis	clinical	human	2019				2019-04-19T22:54:55Z
2018K-1263	Infantis	clinical	human	2019				2019-04-19T22:54:55Z
2018K-1264	Infantis	clinical	human	2019				2019-04-19T22:54:53Z
2018K-1265	Infantis	clinical	human	2019				2019-04-19T22:54:53Z
2CT0-081	Infantis (Predicted)	Caeca content (Gallus gallus domesticus)	chicken	2013	South America	Ecuador		2019-01-11T20:52:41Z
2CT0-109	Infantis (Predicted)	Caeca content (Gallus gallus domesticus)	chicken	2014	South America	Ecuador		2019-06-21T21:53:26Z
2CT0-115	Infantis (Predicted)	Caeca content (Gallus gallus domesticus)	chicken	2014	South America	Ecuador		2019-01-11T20:52:41Z
2CT0-117	Infantis (Predicted)	Caeca content (Gallus gallus domesticus)	chicken	2014	South America	Ecuador		2019-06-21T21:53:28Z
3CT0-008	Infantis (Predicted)	Caeca content (Gallus gallus domesticus)	chicken	2014	South America	Ecuador		2019-03-14T18:56:48Z
3CT0-016	Infantis (Predicted)	Caeca content (Gallus gallus domesticus)	chicken	2013	South America	Ecuador		2019-06-21T21:53:26Z
3CT0-019	Infantis (Predicted)	Caeca content (Gallus gallus domesticus)	chicken	2013	South America	Ecuador		2019-06-21T21:53:32Z
3CT0-029	Infantis (Predicted)	Caeca content (Gallus gallus domesticus)	chicken	2014	South America	Ecuador		2019-06-21T21:53:28Z
3CT0-031	Infantis (Predicted)	Caeca content (Gallus gallus domesticus)	chicken	2014	South America	Ecuador		2019-06-21T21:53:28Z
4CT0-015	Infantis (Predicted)	Caeca content (Gallus gallus domesticus)	chicken	2014	South America	Ecuador		2019-06-21T21:53:27Z
5CT0-006	Infantis (Predicted)	Caeca content (Gallus gallus domesticus)	chicken	2013	South America	Ecuador		2019-06-21T21:53:32Z
6CT-12	Infantis (Predicted)	Caeca content (Gallus gallus domesticus)	chicken	2014	South America	Ecuador		2019-03-14T18:56:47Z
6CT0-002	Infantis (Predicted)	Caeca content (Gallus gallus domesticus)	chicken	2014	South America	Ecuador		2019-03-14T17:55:07Z
6CT0-006	Infantis (Predicted)	Caeca content (Gallus gallus domesticus)	chicken	2014	South America	Ecuador		2019-06-21T21:53:26Z
6CTO-7	Infantis (Predicted)	Caeca content (Gallus gallus domesticus)	chicken	2014	South America	Ecuador		2019-06-21T21:53:28Z
AA-311	Infantis (Predicted)	Skin before chiller (Gallus gallus domesticus)	chicken	2016	South America	Ecuador		2018-11-09T19:43:24Z
AD-312	Infantis (Predicted)	Skin after chiller (Gallus gallus domesticus)	chicken	2016	South America	Ecuador		2018-11-09T19:43:26Z
AD-314	Infantis (Predicted)	Skin after chiller (Gallus gallus domesticus)	chicken	2016	South America	Ecuador		2018-11-09T20:43:33Z
BA-316	Infantis (Predicted)	Skin before chiller (Gallus gallus domesticus)	chicken	2016	South America	Ecuador		2018-11-14T15:51:13Z
BD-318	Infantis (Predicted)	Skin after chiller (Gallus gallus domesticus)	chicken	2016	South America	Ecuador		2018-11-14T15:51:14Z
BD-320	Infantis (Predicted)	Skin after chiller (Gallus gallus domesticus)	chicken	2016	South America	Ecuador		2018-11-14T15:51:15Z
C-a-1	Infantis (Predicted)	Caeca content (Gallus gallus domesticus)	chicken	2014	South America	Ecuador		2019-01-11T21:54:00Z
C-a-10	Infantis (Predicted)	Caeca content (Gallus gallus domesticus)	chicken	2015	South America	Ecuador		2019-01-11T21:54:02Z
C-a-11	Infantis (Predicted)	Caeca content (Gallus gallus domesticus)	chicken	2015	South America	Ecuador		2019-01-11T21:54:02Z
C-a-12	Infantis (Predicted)	Caeca content (Gallus gallus domesticus)	chicken	2015	South America	Ecuador		2019-01-11T21:54:05Z
C-a-5	Infantis (Predicted)	Caeca content (Gallus gallus domesticus)	chicken	2014	South America	Ecuador		2019-05-14T14:58:35Z
C-a-6	Infantis (Predicted)	Caeca content (Gallus gallus domesticus)	chicken	2014	South America	Ecuador		2019-01-11T20:52:40Z
CDC_unnamed1	Infantis (Predicted)	clinical	human	2017	North America	USA		2017-06-05T19:16:41Z
CDC_unnamed2	Infantis (Predicted)	clinical	human	2018	North America	USA		2018-01-02T18:42:39Z
CDC_unnamed3	Infantis (Predicted)	clinical	human	2017	North America	USA		2017-06-20T14:43:46Z
CDC_unnamed4	Infantis (Predicted)	clinical	human	2017	North America	USA		2017-10-20T16:38:06Z
CDR398A	Infantis (Predicted)	cloacal swab	chicken	2018	South America	Chile:Chillan		2018-06-12T19:59:47Z
CFSAN037647	Infantis	clinical	human	2010	South America	Peru		2016-07-24T22:15:30Z
CFSAN037649	Infantis	meat	meat	2010	South America	Peru		2016-07-24T22:15:32Z
CFSAN037650	Infantis	meat	meat	2010	South America	Peru		2016-07-24T22:15:32Z
CFSAN037651	Infantis	meat	meat	2010	South America	Peru		2016-07-24T22:15:33Z
CFSAN037652	Infantis	feeding stuffs	food	2010	South America	Peru		2016-07-24T22:15:33Z
CFSAN037653	Infantis	clinical	human	2010	South America	Peru		2016-07-24T22:15:34Z
CFSAN037656	Infantis	clinical	human	2011	South America	Peru		2016-07-24T22:15:30Z
CFSAN037657	Infantis	clinical	human	2011	South America	Peru		2016-07-24T22:15:30Z
CFSAN037658	Infantis	clinical	human	2011	South America	Peru		2016-07-24T22:15:30Z
CFSAN037661	Infantis	clinical	human	2011	South America	Peru		2016-07-24T22:15:30Z
CFSAN037665	Infantis	clinical	human	2012	South America	Peru		2016-07-24T22:15:31Z
CFSAN037666	Infantis	clinical	human	2012	South America	Peru		2016-07-24T22:15:31Z
CFSAN037667	Infantis	clinical	human	2012	South America	Peru		2016-07-24T22:15:31Z
CFSAN037670	Infantis	clinical	human	2012	South America	Peru		2016-07-24T22:15:31Z
CFSAN037671	Infantis	meat	meat	2012	South America	Peru		2016-07-24T22:15:31Z
CFSAN037672	Infantis	clinical	human	2013	South America	Peru		2016-07-24T22:15:31Z
CFSAN037673	Infantis	clinical	human	2013	South America	Peru		2016-07-24T22:15:31Z
CFSAN037676	Infantis	clinical	human	2013	South America	Peru		2016-07-24T22:15:32Z
CFSAN037677	Infantis	clinical	human	2013	South America	Peru		2016-07-24T22:15:32Z
CFSAN037679	Infantis	meat	meat	2012	South America	Peru		2016-07-24T22:15:32Z
CFSAN037682	Infantis	clinical	human	2013	South America	Peru		2016-07-24T22:15:32Z
CFSAN037683	Infantis	clinical	human	2013	South America	Peru		2016-07-24T22:15:32Z
CFSAN037684	Infantis	clinical	human	2014	South America	Peru		2016-07-24T22:15:32Z
CFSAN037685	Infantis	clinical	human	2014	South America	Peru		2016-07-24T22:15:32Z
CFSAN037686	Infantis	clinical	human	2014	South America	Peru		2016-07-24T22:15:32Z
CFSAN037687	Infantis	clinical	human	2014	South America	Peru		2016-07-24T22:15:32Z
CFSAN037689	Infantis	clinical	human	2014	South America	Peru		2016-07-24T22:15:32Z
CFSAN037690	Infantis	clinical	human	2014	South America	Peru		2016-07-24T22:15:33Z
CFSAN037693	Infantis	clinical	human	2010	South America	Peru		2016-07-24T22:15:33Z
CFSAN037694	Infantis	clinical	human	2010	South America	Peru		2016-07-24T22:15:33Z
CFSAN037695	Infantis	meat	meat	2010	South America	Peru		2016-07-24T22:15:33Z
CFSAN037696	Infantis	clinical	human	2011	South America	Peru		2016-07-24T22:15:33Z
CFSAN037697	Infantis	clinical	human	2011	South America	Peru		2016-07-24T22:15:33Z
CFSAN037701	Infantis	clinical	human	2011	South America	Peru		2016-07-24T22:15:33Z
CFSAN037702	Infantis	clinical	human	2011	South America	Peru		2016-07-24T22:15:33Z
CFSAN037706	Infantis	clinical	human	2012	South America	Peru		2016-07-24T22:15:34Z
CFSAN037707	Infantis	clinical	human	2012	South America	Peru		2016-07-24T22:15:34Z
CFSAN037708	Infantis	clinical	human	2012	South America	Peru		2016-07-24T22:15:34Z
CFSAN037711	Infantis	clinical	human	2012	South America	Peru		2016-07-24T22:15:34Z
CFSAN037712	Infantis	clinical	human	2012	South America	Peru		2016-07-24T22:15:34Z
CFSAN037716	Infantis	clinical	human	2012	South America	Peru		2016-07-24T22:15:34Z
CFSAN037718	Infantis	clinical	human	2013	South America	Peru		2016-07-24T22:15:34Z
CFSAN037720	Infantis	clinical	human	2013	South America	Peru		2016-07-24T22:15:35Z
CFSAN037723	Infantis	clinical	human	2013	South America	Peru		2016-07-24T22:15:35Z
CFSAN037724	Infantis	clinical	human	2013	South America	Peru		2016-07-24T22:15:35Z
CFSAN037725	Infantis	clinical	human	2013	South America	Peru		2016-07-24T22:15:35Z
CFSAN037727	Infantis	clinical	human	2013	South America	Peru		2016-07-24T22:15:35Z
CFSAN037729	Infantis	clinical	human	2012	South America	Peru		2016-07-24T22:15:35Z
CN-Y-11	Infantis (Predicted)	Caeca content (Gallus gallus domesticus)	chicken	2014	South America	Ecuador		2019-03-14T17:55:08Z
CVM 43765	Infantis (Predicted)	clinical sample	human	2012	North America	USA		2015-12-21T21:02:55Z
FA-322	Infantis (Predicted)	Skin before chiller (Gallus gallus domesticus)	chicken	2016	South America	Ecuador		2018-11-14T15:51:17Z
FA-323	Infantis (Predicted)	Skin before chiller (Gallus gallus domesticus)	chicken	2016	South America	Ecuador		2018-11-14T15:51:17Z
FC-Y-11	Infantis (Predicted)	Caeca content (Gallus gallus domesticus)	chicken	2014	South America	Ecuador		2019-03-14T17:55:07Z
FDA00012920	Infantis (Predicted)	Frozen Yellow Eel	eel	2018	Asia	Vietnam		2018-04-19T20:43:19Z
FDA00013425	Infantis (Predicted)	Jumbo Lump Crabmeat	crab	2018	South America	Venezuela		2018-09-07T04:06:39Z
FDA00013485	Infantis	Crabmeat Claw	crab	2018	South America	Venezuela		2018-09-19T18:42:36Z
FSIS11703975	Infantis	Comminuted Turkey	Turkey	2017	North America	United States	North Carolina	2017-08-28
FSIS11703994	Infantis	raw intact chicken	Chicken	2017	North America	United States	South Carolina	2017-09-06
FSIS11704086	Infantis	raw intact chicken	Chicken	2017	North America	United States	Virginia	2017-09-20
FSIS11704091	Infantis	comminuted chicken	Chicken	2017	North America	United States	Delaware	2017-09-07
FSIS11704122	Infantis	raw intact chicken	Chicken	2017	North America	United States	Massachusetts	2017-10-06
FSIS11704123	Infantis	raw intact chicken	Chicken	2017	North America	United States	Delaware	2017-09-12
FSIS11704127	Infantis	comminuted chicken	Chicken	2017	North America	United States	Virginia	2017-10-06
FSIS11704138	Infantis	comminuted chicken	Chicken	2017	North America	United States	Texas	2017-09-12
FSIS11704147	Infantis	comminuted chicken	Chicken	2017	North America	United States	Pennsylvania	2017-09-15
FSIS11704265	Infantis	Product-Raw-Ground, Comminuted or Otherwise Nonintact-Pork	Swine	2017	North America	United States	California	2017-09-15
FSIS11704471	Infantis	comminuted chicken	Chicken	2017	North America	United States	Arkansas	2017-10-06
FSIS11704634	Infantis	comminuted chicken	Chicken	2017	North America	United States	Delaware	2017-10-18
FSIS11704637	Infantis	chicken carcass	Chicken	2017	North America	United States	Virginia	2017-10-06
FSIS11704684	Infantis	raw intact chicken	Chicken	2017	North America	United States	New York	2017-10-26
FSIS11704688	Infantis	raw intact chicken	Chicken	2017	North America	United States	Arkansas	2017-10-06
FSIS11704691	Infantis	raw intact chicken	Chicken	2017	North America	United States	Oklahoma	2017-10-06
FSIS11704693	Infantis	comminuted chicken	Chicken	2017	North America	United States	North Carolina	2017-10-06
FSIS11704707	Infantis	comminuted chicken	Chicken	2017	North America	United States	Pennsylvania	2017-10-18
FSIS11704809	Infantis	raw intact chicken	Chicken	2017	North America	United States	North Carolina	2017-10-12
FSIS11704814	Infantis	raw intact chicken	Chicken	2017	North America	United States	North Carolina	2017-10-12
FSIS11704825	Infantis	comminuted chicken	Chicken	2017	North America	United States	Delaware	2017-10-12
FSIS11704833	Infantis	chicken carcass	Chicken	2017	North America	United States	Maryland	2017-10-18
FSIS11704840	Infantis	raw intact chicken	Chicken	2017	North America	United States	Georgia	2017-10-26
FSIS11704903	Infantis	comminuted chicken	Chicken	2017	North America	United States	Pennsylvania	2017-11-04
FSIS11704908	Infantis	comminuted beef	Cattle	2017	North America	United States	Pennsylvania	2017-11-04
FSIS11704918	Infantis	raw intact chicken	Chicken	2017	North America	United States	Connecticut	2017-11-04
FSIS11704926	Infantis	chicken carcass	Chicken	2017	North America	United States	Kentucky	2017-11-04
FSIS11704937	Infantis	comminuted chicken	Chicken	2017	North America	United States	North Carolina	2017-11-04
FSIS11704941	Infantis	comminuted chicken	Chicken	2017	North America	United States	Missouri	2017-10-29
FSIS11705036	Infantis	comminuted chicken	Chicken	2017	North America	United States	Michigan	2017-10-29
FSIS11705134	Infantis	comminuted chicken	Chicken	2017	North America	United States	Georgia	2017-10-31
FSIS11705149	Infantis	comminuted chicken	Chicken	2017	North America	United States	New York	2017-11-17
FSIS11705447	Infantis	comminuted chicken	Chicken	2017	North America	United States	Michigan	2017-12-15
FSIS11705450	Infantis	raw intact chicken	Chicken	2017	North America	United States	Kentucky	2017-11-15
FSIS11705451	Infantis	raw intact chicken	Chicken	2017	North America	United States	Georgia	2017-11-15
FSIS11705549	Infantis	comminuted chicken	Chicken	2017	North America	United States	Minnesota	2017-11-16
FSIS11705581	Infantis	comminuted chicken	Chicken	2017	North America	United States	New York	2017-11-16
FSIS11705682	Infantis	comminuted chicken	Chicken	2017	North America	United States	Georgia	2017-11-22
FSIS11705691	Infantis	chicken carcass	Chicken	2017	North America	United States	Virginia	2017-11-22
FSIS11705694	Infantis	comminuted chicken	Chicken	2017	North America	United States	Delaware	2017-11-22
FSIS11705695	Infantis	comminuted chicken	Chicken	2017	North America	United States	Georgia	2017-11-22
FSIS11705712	Infantis	raw intact chicken	Chicken	2017	North America	United States	Massachusetts	2017-11-17
FSIS11705716	Infantis	chicken carcass	Chicken	2017	North America	United States	Delaware	2017-12-15
FSIS11705741	Infantis	chicken carcass	Chicken	2017	North America	United States	Virginia	2017-11-17
FSIS11705744	Infantis	comminuted chicken	Chicken	2017	North America	United States	Virginia	2017-11-17
FSIS11705745	Infantis	raw intact chicken	Chicken	2017	North America	United States	Georgia	2017-11-17
FSIS11705759	Infantis	raw intact chicken	Chicken	2017	North America	United States	Arkansas	2017-11-22
FSIS11705760	Infantis	raw intact chicken	Chicken	2017	North America	United States	Delaware	2017-11-22
FSIS11705870	Infantis	comminuted chicken	Chicken	2017	North America	United States	Pennsylvania	2017-12-15
FSIS11705971	Infantis	raw intact chicken	Chicken	2017	North America	United States	Arkansas	2017-12-01
FSIS11705979	Infantis	chicken carcass	Chicken	2017	North America	United States	South Carolina	2017-12-01
FSIS11705986	Infantis	comminuted chicken	Chicken	2017	North America	United States	Pennsylvania	2017-12-01
FSIS11705988	Infantis	raw intact chicken	Chicken	2017	North America	United States	Georgia	2017-12-01
FSIS11705992	Infantis	raw intact chicken	Chicken	2017	North America	United States	Pennsylvania	2017-12-01
FSIS11705993	Infantis	chicken carcass	Chicken	2017	North America	United States	Missouri	2017-12-01
FSIS11705995	Infantis	raw intact chicken	Chicken	2017	North America	United States	North Carolina	2017-12-01
FSIS11706027	Infantis	comminuted chicken	Chicken	2017	North America	United States	North Carolina	2017-12-01
FSIS11706032	Infantis	raw intact chicken	Chicken	2017	North America	United States	South Carolina	2017-12-07
FSIS11706033	Infantis	chicken carcass	Chicken	2017	North America	United States	Maryland	2017-12-07
FSIS11706039	Infantis	raw intact chicken	Chicken	2017	North America	United States	Arkansas	2017-12-07
FSIS11706160	Infantis	Comminuted Turkey	Turkey	2017	North America	United States	North Carolina	2017-12-07
FSIS11706161	Infantis	comminuted chicken	Chicken	2017	North America	United States	Michigan	2017-12-07
FSIS11706187	Infantis	raw intact chicken	Chicken	2017	North America	United States	Georgia	2017-12-07
FSIS11706204	Infantis	comminuted chicken	Chicken	2017	North America	United States	Connecticut	2017-12-15
FSIS11706205	Infantis	raw intact chicken	Chicken	2017	North America	United States	New York	2017-12-15
FSIS11706208	Infantis	raw intact chicken	Chicken	2017	North America	United States	Kentucky	2017-12-15
FSIS11706339	Infantis	comminuted chicken	Chicken	2017	North America	United States	Florida	2017-12-15
FSIS11706374	Infantis	comminuted chicken	Chicken	2017	North America	United States	Delaware	2017-12-15
FSIS11706501	Infantis	raw intact chicken	Chicken	2017	North America	United States	Delaware	2017-12-15
FSIS11706520	Infantis	raw intact chicken	Chicken	2017	North America	United States	Arkansas	2017-12-28
FSIS11706639	Infantis	raw intact chicken	Chicken	2017	North America	United States	Maryland	2018-01-24
FSIS11706643	Infantis	comminuted chicken	Chicken	2017	North America	United States	Michigan	2018-01-24
FSIS11706653	Infantis	comminuted chicken	Chicken	2017	North America	United States	Pennsylvania	2018-01-24
FSIS11706669	Infantis	raw intact chicken	Chicken	2017	North America	United States	Delaware	2017-12-28
FSIS11706670	Infantis	chicken carcass	Chicken	2017	North America	United States	Maryland	2017-12-28
FSIS11706674	Infantis	comminuted chicken	Chicken	2017	North America	United States	Delaware	2018-01-05
FSIS11706684	Infantis	raw intact chicken	Chicken	2017	North America	United States	Virginia	2018-02-07
FSIS11706707	Infantis	comminuted chicken	Chicken	2017	North America	United States	Georgia	2018-01-05
FSIS11706799	Infantis	raw intact chicken	Chicken	2017	North America	United States	Arkansas	2018-05-11
FSIS11706801	Infantis	comminuted chicken	Chicken	2017	North America	United States	Pennsylvania	2018-01-05
FSIS11706812	Infantis	raw intact chicken	Chicken	2017	North America	United States	Pennsylvania	2018-01-05
FSIS11706815	Infantis	comminuted chicken	Chicken	2017	North America	United States	North Carolina	2018-01-24
FSIS11706846	Infantis	raw intact chicken	Chicken	2017	North America	United States	Virginia	2018-01-24
FSIS11706995	Infantis	raw intact chicken	Chicken	2017	North America	United States	Arkansas	2018-02-01
FSIS11707001	Infantis	raw intact chicken	Chicken	2017	North America	United States	Colorado	2018-01-11
FSIS11807007	Infantis	comminuted chicken	Chicken	2017	North America	United States	North Dakota	2018-01-24
FSIS11807127	Infantis	chicken carcass	Chicken	2017	North America	United States	North Carolina	2018-01-28
FSIS11807133	Infantis	comminuted chicken	Chicken	2017	North America	United States	New Jersey	2018-01-28
FSIS11807139	Infantis	raw intact chicken	Chicken	2017	North America	United States	Arkansas	2018-01-28
FSIS11807229	Infantis	comminuted chicken	Chicken	2018	North America	United States	Georgia	2018-02-07
FSIS11807259	Infantis	comminuted chicken	Chicken	2018	North America	United States	Pennsylvania	2018-02-07
FSIS11807290	Infantis	raw intact chicken	Chicken	2018	North America	United States	Maryland	2018-01-31
FSIS11807445	Infantis	raw intact chicken	Chicken	2018	North America	United States	New York	2018-05-11
FSIS11807446	Infantis	chicken carcass	Chicken	2018	North America	United States	North Carolina	2018-06-08
FSIS11807449	Infantis	raw intact chicken	Chicken	2018	North America	United States	Missouri	2018-05-11
FSIS11807451	Infantis	chicken carcass	Chicken	2018	North America	United States	New York	2018-05-11
FSIS11807455	Infantis	comminuted chicken	Chicken	2018	North America	United States	Oregon	2018-06-08
FSIS11807561	Infantis	comminuted chicken	Chicken	2018	North America	United States	Georgia	2018-02-13
FSIS11807564	Infantis	comminuted chicken	Chicken	2018	North America	United States	Michigan	2018-02-13
FSIS11807599	Infantis	raw intact chicken	Chicken	2018	North America	United States	New York	2018-04-04
FSIS11807601	Infantis	raw intact chicken	Chicken	2018	North America	United States	Virginia	2018-02-16
FSIS11807604	Infantis	comminuted chicken	Chicken	2018	North America	United States	North Carolina	2018-02-16
FSIS11807609	Infantis	raw intact chicken	Chicken	2018	North America	United States	Kentucky	2018-02-16
FSIS11807615	Infantis	comminuted chicken	Chicken	2018	North America	United States	Virginia	2018-02-16
FSIS11807619	Infantis	comminuted chicken	Chicken	2018	North America	United States	Massachusetts	2018-04-24
FSIS11807627	Infantis	raw intact chicken	Chicken	2018	North America	United States	New York	2018-02-17
FSIS11807729	Infantis	comminuted chicken	Chicken	2018	North America	United States	Michigan	2018-02-23
FSIS11807760	Infantis	chicken carcass	Chicken	2018	North America	United States	Maryland	2018-02-23
FSIS11807763	Infantis	raw intact chicken	Chicken	2018	North America	United States	Georgia	2018-02-23
FSIS11807767	Infantis	comminuted chicken	Chicken	2018	North America	United States	North Carolina	2018-02-23
FSIS11808100	Infantis	comminuted chicken	Chicken	2018	North America	United States	Michigan	2018-03-28
FSIS11808147	Infantis	comminuted chicken	Chicken	2018	North America	United States	Massachusetts	2018-05-11
FSIS11808151	Infantis	comminuted chicken	Chicken	2018	North America	United States	Virginia	2018-03-09
FSIS11808367	Infantis	comminuted chicken	Chicken	2018	North America	United States	North Carolina	2018-04-04
FSIS11808375	Infantis	chicken carcass	Chicken	2018	North America	United States	Maryland	2018-04-04
FSIS11808543	Infantis	comminuted chicken	Chicken	2018	North America	United States	Georgia	2018-06-10
FSIS11808544	Infantis	comminuted chicken	Chicken	2018	North America	United States	Alabama	2018-05-22
FSIS11808545	Infantis	comminuted chicken	Chicken	2018	North America	United States	Ohio	2018-05-09
FSIS11808666	Infantis	Comminuted Turkey	Turkey	2018	North America	United States	Indiana	2018-03-27
FSIS11808670	Infantis	raw intact chicken	Chicken	2018	North America	United States	Maryland	2018-03-27
FSIS11808671	Infantis	comminuted chicken	Chicken	2018	North America	United States	Georgia	2018-03-27
FSIS11808707	Infantis	chicken carcass	Chicken	2018	North America	United States	Delaware	2018-04-04
FSIS11808709	Infantis	raw intact chicken	Chicken	2018	North America	United States	Maryland	2018-04-04
FSIS11808711	Infantis	comminuted chicken	Chicken	2018	North America	United States	Illinois	2018-04-04
FSIS11808717	Infantis	chicken carcass	Chicken	2018	North America	United States	Texas	2018-04-04
FSIS11808812	Infantis	chicken carcass	Chicken	2018	North America	United States	Ohio	2018-04-06
FSIS11808815	Infantis	chicken carcass	Chicken	2018	North America	United States	Delaware	2018-04-06
FSIS11808845	Infantis	raw intact chicken	Chicken	2018	North America	United States	Delaware	2018-04-06
FSIS11808847	Infantis	chicken carcass	Chicken	2018	North America	United States	Delaware	2018-04-06
FSIS11808853	Infantis	comminuted chicken	Chicken	2018	North America	United States	Mississippi	2018-04-12
FSIS11808856	Infantis	raw intact chicken	Chicken	2018	North America	United States	Georgia	2018-04-12
FSIS11808936	Infantis	chicken carcass	Chicken	2018	North America	United States	North Carolina	2018-04-12
FSIS11808939	Infantis	comminuted chicken	Chicken	2018	North America	United States	North Carolina	2018-04-28
FSIS11808964	Infantis	raw intact chicken	Chicken	2018	North America	United States	North Carolina	2018-04-19
FSIS11808969	Infantis	comminuted chicken	Chicken	2018	North America	United States	New Jersey	2018-04-16
FSIS11808991	Infantis	raw intact chicken	Chicken	2018	North America	United States	California	2018-04-16
FSIS11809084	Infantis	comminuted chicken	Chicken	2018	North America	United States	Michigan	2018-04-16
FSIS11809090	Infantis	chicken carcass	Chicken	2018	North America	United States	Maryland	2018-04-16
FSIS11809096	Infantis	comminuted chicken	Chicken	2018	North America	United States	Arkansas	2018-04-28
FSIS11809117	Infantis	raw intact chicken	Chicken	2018	North America	United States	Maryland	2018-04-28
FSIS11809120	Infantis	raw intact chicken	Chicken	2018	North America	United States	Massachusetts	2018-06-08
FSIS11809123	Infantis	chicken carcass	Chicken	2018	North America	United States	North Carolina	2018-04-28
FSIS11809124	Infantis	raw intact chicken	Chicken	2018	North America	United States	California	2018-06-08
FSIS11809276	Infantis	raw intact chicken	Chicken	2018	North America	United States	Delaware	2018-04-24
FSIS11809278	Infantis	comminuted chicken	Chicken	2018	North America	United States	Massachusetts	2018-04-24
FSIS11809414	Infantis	comminuted chicken	Chicken	2018	North America	United States	Pennsylvania	2018-05-01
FSIS11809450	Infantis	raw intact chicken	Chicken	2018	North America	United States	New York	2018-04-28
FSIS11809461	Infantis	raw intact chicken	Chicken	2018	North America	United States	Nebraska	2018-05-03
FSIS11809466	Infantis	Comminuted Turkey	Turkey	2018	North America	United States	New Jersey	2018-05-01
FSIS11809467	Infantis	comminuted chicken	Chicken	2018	North America	United States	New York	2018-05-01
FSIS11809588	Infantis	comminuted chicken	Chicken	2018	North America	United States	Michigan	2018-05-09
FSIS11809629	Infantis	comminuted chicken	Chicken	2018	North America	United States	North Carolina	2018-05-09
FSIS11809630	Infantis	raw intact chicken	Chicken	2018	North America	United States	North Carolina	2018-06-08
FSIS11809759	Infantis	raw intact chicken	Chicken	2018	North America	United States	Oklahoma	2018-05-16
FSIS11809793	Infantis	comminuted chicken	Chicken	2018	North America	United States	New Jersey	2018-05-31
FSIS11809889	Infantis	raw intact chicken	Chicken	2018	North America	United States	New Hampshire	2018-05-19
FSIS11809892	Infantis	Comminuted Turkey	Turkey	2018	North America	United States	North Carolina	2018-05-19
FSIS11809921	Infantis	comminuted chicken	Chicken	2018	North America	United States	Massachusetts	2018-05-17
FSIS11809949	Infantis	raw intact chicken	Chicken	2018	North America	United States	Kentucky	2018-05-22
FSIS11809959	Infantis	raw intact chicken	Chicken	2018	North America	United States	Maryland	2018-05-22
FSIS11809960	Infantis	comminuted chicken	Chicken	2018	North America	United States	Delaware	2018-05-22
FSIS11809961	Infantis	comminuted chicken	Chicken	2018	North America	United States	North Carolina	2018-05-22
FSIS11810024	Infantis	comminuted chicken	Chicken	2018	North America	United States	Virginia	2018-05-31
FSIS11810043	Infantis	comminuted chicken	Chicken	2018	North America	United States	New Jersey	2018-05-31
FSIS11810045	Infantis	raw intact chicken	Chicken	2018	North America	United States	New Hampshire	2018-05-31
FSIS11810047	Infantis	comminuted chicken	Chicken	2018	North America	United States	North Dakota	2018-05-31
FSIS11810049	Infantis	comminuted chicken	Chicken	2018	North America	United States	North Carolina	2018-05-31
FSIS11810084	Infantis	comminuted chicken	Chicken	2018	North America	United States	New Jersey	2018-06-05
FSIS11810095	Infantis	raw intact chicken	Chicken	2018	North America	United States	Minnesota	2018-06-10
FSIS11810230	Infantis	raw intact chicken	Chicken	2018	North America	United States	Virginia	2018-06-08
FSIS11810231	Infantis	raw intact chicken	Chicken	2018	North America	United States	Maryland	2018-06-08
FSIS11810236	Infantis	comminuted chicken	Chicken	2018	North America	United States	Georgia	2018-07-02
FSIS11810282	Infantis	comminuted chicken	Chicken	2018	North America	United States	North Carolina	2018-06-08
FSIS11810284	Infantis	comminuted chicken	Chicken	2018	North America	United States	New Jersey	2018-06-08
FSIS11810287	Infantis	raw intact chicken	Chicken	2018	North America	United States	Maryland	2018-06-08
FSIS11810289	Infantis	raw intact chicken	Chicken	2018	North America	United States	New York	2018-06-08
FSIS11810296	Infantis	Comminuted Turkey	Turkey	2018	North America	United States	North Carolina	2018-06-08
FSIS11810297	Infantis	raw intact chicken	Chicken	2018	North America	United States	South Carolina	2018-06-08
FSIS11810300	Infantis	raw intact chicken	Chicken	2018	North America	United States	Texas	2018-06-08
FSIS11810308	Infantis	comminuted chicken	Chicken	2018	North America	United States	North Carolina	2018-06-10
FSIS11810462	Infantis	comminuted chicken	Chicken	2018	North America	United States	North Dakota	2018-06-12
FSIS11810463	Infantis	comminuted chicken	Chicken	2018	North America	United States	Pennsylvania	2018-06-12
FSIS11810464	Infantis	comminuted chicken	Chicken	2018	North America	United States	New Jersey	2018-06-12
FSIS11810472	Infantis	raw intact chicken	Chicken	2018	North America	United States	South Carolina	2018-06-12
FSIS11810518	Infantis	chicken carcass	Chicken	2018	North America	United States	Maryland	2018-06-12
FSIS11810519	Infantis	raw intact chicken	Chicken	2018	North America	United States	Texas	2018-06-12
FSIS11810520	Infantis	comminuted chicken	Chicken	2018	North America	United States	Tennessee	2018-06-12
FSIS11810521	Infantis	raw intact chicken	Chicken	2018	North America	United States	Georgia	2018-06-12
FSIS11810527	Infantis	chicken carcass	Chicken	2018	North America	United States	Maryland	2018-06-12
FSIS11810530	Infantis	raw intact chicken	Chicken	2018	North America	United States	South Carolina	2018-06-19
FSIS11810726	Infantis	comminuted chicken	Chicken	2018	North America	United States	Delaware	2018-06-22
FSIS11810733	Infantis	raw intact chicken	Chicken	2018	North America	United States	New York	2018-06-19
FSIS11810736	Infantis	comminuted chicken	Chicken	2018	North America	United States	Texas	2018-06-19
FSIS11810741	Infantis	comminuted chicken	Chicken	2018	North America	United States	Virginia	2018-06-22
FSIS11810743	Infantis	raw intact chicken	Chicken	2018	North America	United States	Massachusetts	2018-06-22
FSIS11810744	Infantis	raw intact chicken	Chicken	2018	North America	United States	New York	2018-06-22
FSIS11810746	Infantis	raw intact chicken	Chicken	2018	North America	United States	Massachusetts	2018-06-22
FSIS11810748	Infantis	comminuted chicken	Chicken	2018	North America	United States	North Dakota	2018-06-22
FSIS11810865	Infantis	raw intact chicken	Chicken	2018	North America	United States	North Carolina	2018-07-18
FSIS11810866	Infantis	comminuted chicken	Chicken	2018	North America	United States	Michigan	2018-07-18
FSIS11810877	Infantis	raw intact chicken	Chicken	2018	North America	United States	New York	2018-06-26
FSIS11810914	Infantis	raw intact chicken	Chicken	2018	North America	United States	Delaware	2018-07-05
FSIS11810921	Infantis	raw intact chicken	Chicken	2018	North America	United States	New Jersey	2018-06-27
FSIS11810935	Infantis	comminuted chicken	Chicken	2018	North America	United States	North Dakota	2018-06-27
FSIS11810938	Infantis	raw intact chicken	Chicken	2018	North America	United States	New York	2018-06-26
FSIS11810942	Infantis	comminuted chicken	Chicken	2018	North America	United States	Georgia	2018-06-26
FSIS11810946	Infantis	raw intact chicken	Chicken	2018	North America	United States	Arizona	2018-06-26
FSIS11810965	Infantis	raw intact chicken	Chicken	2018	North America	United States	Arkansas	2018-06-27
FSIS11810969	Infantis	comminuted chicken	Chicken	2018	North America	United States	Delaware	2018-06-27
FSIS11810977	Infantis	raw intact chicken	Chicken	2018	North America	United States	Arkansas	2018-06-26
FSIS11811120	Infantis	comminuted chicken	Chicken	2018	North America	United States	Delaware	2018-06-28
FSIS11811123	Infantis	raw intact chicken	Chicken	2018	North America	United States	Arkansas	2018-06-28
FSIS11811131	Infantis	raw intact chicken	Chicken	2018	North America	United States	Arkansas	2018-06-27
FSIS11811136	Infantis	comminuted chicken	Chicken	2018	North America	United States	Connecticut	2018-06-27
FSIS11811141	Infantis	raw intact chicken	Chicken	2018	North America	United States	Massachusetts	2018-06-28
FSIS11811146	Infantis	comminuted chicken	Chicken	2018	North America	United States	Michigan	2018-06-28
FSIS11811148	Infantis	comminuted chicken	Chicken	2018	North America	United States	Michigan	2018-06-28
FSIS11811169	Infantis	comminuted chicken	Chicken	2018	North America	United States	North Dakota	2018-06-28
FSIS11811175	Infantis	comminuted chicken	Chicken	2018	North America	United States	New York	2018-07-03
FSIS11811176	Infantis	comminuted chicken	Chicken	2018	North America	United States	Kansas	2018-07-03
FSIS11811181	Infantis	comminuted chicken	Chicken	2018	North America	United States	Tennessee	2018-07-03
FSIS11811184	Infantis	raw intact chicken	Chicken	2018	North America	United States	Wisconsin	2018-07-03
FSIS11811227	Infantis	raw intact chicken	Chicken	2018	North America	United States	South Carolina	2018-07-02
FSIS11811228	Infantis	raw intact chicken	Chicken	2018	North America	United States	Arkansas	2018-07-02
FSIS11811232	Infantis	Comminuted Turkey	Turkey	2018	North America	United States	North Carolina	2018-07-02
FSIS11811406	Infantis	raw intact chicken	Chicken	2018	North America	United States	Kentucky	2018-07-15
FSIS11811410	Infantis	comminuted chicken	Chicken	2018	North America	United States	Michigan	2018-07-15
FSIS11811416	Infantis	raw intact chicken	Chicken	2018	North America	United States	New York	2018-07-15
FSIS11811419	Infantis	raw intact chicken	Chicken	2018	North America	United States	Delaware	2018-07-15
FSIS11811424	Infantis	chicken carcass	Chicken	2018	North America	United States	Delaware	2018-07-15
FSIS11811425	Infantis	raw intact chicken	Chicken	2018	North America	United States	Massachusetts	2018-07-15
FSIS11811433	Infantis	comminuted chicken	Chicken	2018	North America	United States	Pennsylvania	2018-07-15
FSIS11811436	Infantis	raw intact chicken	Chicken	2018	North America	United States	Missouri	2018-07-30
FSIS11811486	Infantis	comminuted chicken	Chicken	2018	North America	United States	New York	2018-07-08
FSIS11811504	Infantis	comminuted chicken	Chicken	2018	North America	United States	North Dakota	2018-07-10
FSIS11811526	Infantis	comminuted chicken	Chicken	2018	North America	United States	Massachusetts	2018-07-10
FSIS11811662	Infantis	comminuted chicken	Chicken	2018	North America	United States	Massachusetts	2018-07-13
FSIS11811663	Infantis	comminuted chicken	Chicken	2018	North America	United States	Delaware	2018-07-13
FSIS11811677	Infantis	raw intact chicken	Chicken	2018	North America	United States	North Carolina	2018-07-13
FSIS11811681	Infantis	comminuted chicken	Chicken	2018	North America	United States	Georgia	2018-07-13
FSIS11811713	Infantis	raw intact chicken	Chicken	2018	North America	United States	Pennsylvania	2018-07-14
FSIS11811714	Infantis	comminuted chicken	Chicken	2018	North America	United States	Arkansas	2018-07-14
FSIS11811734	Infantis	raw intact chicken	Chicken	2018	North America	United States	Delaware	2018-07-17
FSIS11811736	Infantis	raw intact chicken	Chicken	2018	North America	United States	Delaware	2018-07-17
FSIS11811754	Infantis	comminuted chicken	Chicken	2018	North America	United States	Florida	2018-07-14
FSIS11811979	Infantis	raw intact chicken	Chicken	2018	North America	United States	New Hampshire	2018-07-20
FSIS11811980	Infantis	comminuted chicken	Chicken	2018	North America	United States	Michigan	2018-07-20
FSIS11811981	Infantis	comminuted chicken	Chicken	2018	North America	United States	Ohio	2018-07-20
FSIS11811983	Infantis	comminuted chicken	Chicken	2018	North America	United States	Michigan	2018-07-20
FSIS11812183	Infantis	comminuted chicken	Chicken	2018	North America	United States	Michigan	2018-07-30
FSIS11812195	Infantis	comminuted chicken	Chicken	2018	North America	United States	Georgia	2018-07-30
FSIS11812202	Infantis	raw intact chicken	Chicken	2018	North America	United States	Virginia	2018-07-30
FSIS11812208	Infantis	raw intact chicken	Chicken	2018	North America	United States	Missouri	2018-07-30
FSIS11812214	Infantis	comminuted chicken	Chicken	2018	North America	United States	Delaware	2018-07-30
FSIS11812217	Infantis	comminuted chicken	Chicken	2018	North America	United States	North Carolina	2018-07-30
FSIS11812229	Infantis	raw intact chicken	Chicken	2018	North America	United States	Pennsylvania	2018-07-30
FSIS11812232	Infantis	comminuted chicken	Chicken	2018	North America	United States	North Carolina	2018-07-30
FSIS11812233	Infantis	comminuted chicken	Chicken	2018	North America	United States	Minnesota	2018-07-30
FSIS11812295	Infantis	raw intact chicken	Chicken	2018	North America	United States	Maryland	2018-07-31
FSIS11812296	Infantis	raw intact chicken	Chicken	2018	North America	United States	Missouri	2018-07-31
FSIS11812304	Infantis	raw intact chicken	Chicken	2018	North America	United States	Massachusetts	2018-07-31
FSIS11812309	Infantis	comminuted chicken	Chicken	2018	North America	United States	Michigan	2018-07-31
FSIS11812310	Infantis	comminuted chicken	Chicken	2018	North America	United States	Michigan	2018-07-31
FSIS11812475	Infantis	comminuted chicken	Chicken	2018	North America	United States	California	2018-08-07
FSIS11812486	Infantis	raw intact chicken	Chicken	2018	North America	United States	Maryland	2018-08-07
FSIS11812550	Infantis	comminuted chicken	Chicken	2018	North America	United States	Illinois	2018-08-09
FSIS11812559	Infantis	comminuted chicken	Chicken	2018	North America	United States	North Carolina	2018-08-09
FSIS11812564	Infantis	raw intact chicken	Chicken	2018	North America	United States	Virginia	2018-08-09
FSIS11812572	Infantis	comminuted chicken	Chicken	2018	North America	United States	Georgia	2018-08-20
FSIS11812573	Infantis	comminuted chicken	Chicken	2018	North America	United States	Minnesota	2018-08-07
FSIS11812725	Infantis	comminuted chicken	Chicken	2018	North America	United States	North Dakota	2018-08-08
FSIS11812728	Infantis	comminuted chicken	Chicken	2018	North America	United States	Michigan	2018-08-08
FSIS11812730	Infantis	comminuted chicken	Chicken	2018	North America	United States	Michigan	2018-08-08
FSIS11812792	Infantis	comminuted chicken	Chicken	2018	North America	United States	New Jersey	2018-08-21
FSIS11812799	Infantis	raw intact chicken	Chicken	2018	North America	United States	Georgia	2018-08-21
FSIS11812801	Infantis	comminuted chicken	Chicken	2018	North America	United States	Pennsylvania	2018-08-21
FSIS11812816	Infantis	comminuted chicken	Chicken	2018	North America	United States	South Carolina	2018-08-10
FSIS11812829	Infantis	comminuted chicken	Chicken	2018	North America	United States	South Carolina	2018-08-10
FSIS11812834	Infantis	comminuted chicken	Chicken	2018	North America	United States	Texas	2018-08-15
FSIS11813001	Infantis	raw intact chicken	Chicken	2018	North America	United States	Kentucky	2018-08-15
FSIS11813003	Infantis	raw intact chicken	Chicken	2018	North America	United States	Virginia	2018-08-15
FSIS11813005	Infantis	Comminuted Turkey	Turkey	2018	North America	United States	Arkansas	2018-08-15
FSIS11813064	Infantis	raw intact chicken	Chicken	2018	North America	United States	South Carolina	2018-08-21
FSIS11813065	Infantis	raw intact chicken	Chicken	2018	North America	United States	Delaware	2018-08-21
FSIS11813218	Infantis	comminuted chicken	Chicken	2018	North America	United States	Michigan	2018-08-21
FSIS11813220	Infantis	comminuted chicken	Chicken	2018	North America	United States	Michigan	2018-08-21
FSIS11813229	Infantis	comminuted chicken	Chicken	2018	North America	United States	North Dakota	2018-09-06
FSIS11813235	Infantis	comminuted chicken	Chicken	2018	North America	United States	Delaware	2018-09-06
FSIS11813292	Infantis	comminuted chicken	Chicken	2018	North America	United States	New Jersey	2018-08-30
FSIS11813293	Infantis	comminuted chicken	Chicken	2018	North America	United States	North Dakota	2018-08-30
FSIS11813295	Infantis	Comminuted Turkey	Turkey	2018	North America	United States	South Dakota	2018-08-30
FSIS11813297	Infantis	comminuted chicken	Chicken	2018	North America	United States	Delaware	2018-08-30
FSIS11813440	Infantis	chicken carcass	Chicken	2018	North America	United States	Arkansas	2018-09-06
FSIS11813442	Infantis	comminuted chicken	Chicken	2018	North America	United States	Michigan	2018-09-06
FSIS11813505	Infantis	comminuted chicken	Chicken	2018	North America	United States	Georgia	2018-09-06
FSIS11813519	Infantis	comminuted chicken	Chicken	2018	North America	United States	Georgia	2018-09-06
FSIS11813524	Infantis	raw intact chicken	Chicken	2018	North America	United States	South Carolina	2018-09-15
FSIS11813527	Infantis	raw intact chicken	Chicken	2018	North America	United States	New Jersey	2018-08-31
FSIS11813528	Infantis	comminuted chicken	Chicken	2018	North America	United States	Georgia	2018-09-13
FSIS11813713	Infantis	comminuted chicken	Chicken	2018	North America	United States	North Dakota	2018-09-13
FSIS11813724	Infantis	raw intact chicken	Chicken	2018	North America	United States	Pennsylvania	2018-09-26
FSIS11813796	Infantis	comminuted chicken	Chicken	2018	North America	United States	Connecticut	2018-09-13
FSIS11813801	Infantis	comminuted chicken	Chicken	2018	North America	United States	Oklahoma	2018-09-13
FSIS11813803	Infantis	raw intact chicken	Chicken	2018	North America	United States	Wisconsin	2018-09-13
FSIS11813805	Infantis	comminuted chicken	Chicken	2018	North America	United States	New Jersey	2018-09-13
FSIS11813918	Infantis	raw intact chicken	Chicken	2018	North America	United States	Arkansas	2018-09-16
FSIS11813919	Infantis	comminuted chicken	Chicken	2018	North America	United States	Michigan	2018-09-16
FSIS11813933	Infantis	raw intact chicken	Chicken	2018	North America	United States	Arkansas	2018-09-16
FSIS11813934	Infantis	comminuted chicken	Chicken	2018	North America	United States	North Carolina	2018-09-16
FSIS11813981	Infantis	comminuted chicken	Chicken	2018	North America	United States	California	2018-09-18
FSIS11813985	Infantis	raw intact chicken	Chicken	2018	North America	United States	Maryland	2018-09-18
FSIS11813988	Infantis	raw intact chicken	Chicken	2018	North America	United States	Florida	2018-09-26
FSIS11814117	Infantis	comminuted beef	Cattle	2018	North America	United States	Georgia	2018-09-21
FSIS11814171	Infantis	comminuted chicken	Chicken	2018	North America	United States	North Dakota	2018-09-21
FSIS11814174	Infantis	comminuted chicken	Chicken	2018	North America	United States	New Jersey	2018-09-21
FSIS11814196	Infantis	raw intact chicken	Chicken	2018	North America	United States	Maryland	2018-09-25
FSIS11814198	Infantis	raw intact chicken	Chicken	2018	North America	United States	New Jersey	2018-09-25
FSIS11814207	Infantis	comminuted chicken	Chicken	2018	North America	United States	Delaware	2018-09-28
FSIS11814311	Infantis	comminuted chicken	Chicken	2018	North America	United States	Ohio	2018-09-28
FSIS11814366	Infantis	raw intact chicken	Chicken	2018	North America	United States	New York	2018-09-28
FSIS11814368	Infantis	comminuted chicken	Chicken	2018	North America	United States	Tennessee	2018-09-28
FSIS11814493	Infantis	comminuted chicken	Chicken	2018	North America	United States	Pennsylvania	2018-10-03
FSIS11814551	Infantis	raw intact chicken	Chicken	2018	North America	United States	Virginia	2018-10-19
FSIS11814560	Infantis	comminuted chicken	Chicken	2018	North America	United States	North Carolina	2018-10-19
FSIS11814669	Infantis	raw intact chicken	Chicken	2018	North America	United States	Arkansas	2018-10-16
FSIS11814670	Infantis	raw intact chicken	Chicken	2018	North America	United States	Georgia	2018-10-16
FSIS11814672	Infantis	comminuted chicken	Chicken	2018	North America	United States	North Carolina	2018-10-19
FSIS11814717	Infantis	raw intact chicken	Chicken	2018	North America	United States	South Carolina	2018-10-19
FSIS11814721	Infantis	comminuted chicken	Chicken	2018	North America	United States	Georgia	2018-10-19
FSIS11814722	Infantis	comminuted chicken	Chicken	2018	North America	United States	North Carolina	2018-10-19
FSIS11814724	Infantis	raw intact chicken	Chicken	2018	North America	United States	Texas	2018-10-19
FSIS11814726	Infantis	raw intact chicken	Chicken	2018	North America	United States	North Carolina	2018-10-19
FSIS11814863	Infantis	raw intact chicken	Chicken	2018	North America	United States	Delaware	2018-10-19
FSIS11814878	Infantis	Comminuted Turkey	Turkey	2018	North America	United States	Florida	2018-10-19
FSIS11814881	Infantis	raw intact chicken	Chicken	2018	North America	United States	North Carolina	2018-10-19
FSIS11815077	Infantis	comminuted chicken	Chicken	2018	North America	United States	Kentucky	2018-10-25
FSIS11815089	Infantis	comminuted chicken	Chicken	2018	North America	United States	Illinois	2018-10-31
FSIS11815092	Infantis	raw intact chicken	Chicken	2018	North America	United States	New Jersey	2018-10-31
FSIS11815093	Infantis	comminuted chicken	Chicken	2018	North America	United States	New Jersey	2018-10-31
FSIS11815151	Infantis	chicken carcass	Chicken	2018	North America	United States	Delaware	2018-10-31
FSIS11815157	Infantis	chicken carcass	Chicken	2018	North America	United States	Arkansas	2018-10-31
FSIS11815159	Infantis	raw intact chicken	Chicken	2018	North America	United States	Kentucky	2018-10-31
FSIS11815163	Infantis	raw intact chicken	Chicken	2018	North America	United States	Massachusetts	2018-10-31
FSIS11815164	Infantis	raw intact chicken	Chicken	2018	North America	United States	New Jersey	2018-10-31
FSIS11815309	Infantis	comminuted chicken	Chicken	2018	North America	United States	North Dakota	2019-03-14
FSIS11815367	Infantis	raw intact chicken	Chicken	2018	North America	United States	New Hampshire	2018-11-07
FSIS11815369	Infantis	raw intact chicken	Chicken	2018	North America	United States	Virginia	2018-11-07
FSIS11815539	Infantis	raw intact chicken	Chicken	2018	North America	United States	New Jersey	2018-11-07
FSIS11815543	Infantis	raw intact chicken	Chicken	2018	North America	United States	Texas	2018-11-08
FSIS11815546	Infantis	raw intact chicken	Chicken	2018	North America	United States	Kentucky	2018-11-12
FSIS11815550	Infantis	comminuted chicken	Chicken	2018	North America	United States	Arizona	2018-11-20
FSIS11815611	Infantis	comminuted chicken	Chicken	2018	North America	United States	Arkansas	2018-11-22
FSIS11815738	Infantis	comminuted chicken	Chicken	2018	North America	United States	New York	2018-11-21
FSIS11815748	Infantis	raw intact chicken	Chicken	2018	North America	United States	Rhode Island	2018-11-30
FSIS11815817	Infantis	comminuted chicken	Chicken	2018	North America	United States	Maryland	2018-11-21
FSIS11815952	Infantis	comminuted chicken	Chicken	2018	North America	United States	Georgia	2018-11-22
FSIS11816178	Infantis	raw intact chicken	Chicken	2018	North America	United States	Virginia	2018-11-30
FSIS11816179	Infantis	raw intact chicken	Chicken	2018	North America	United States	North Carolina	2018-11-30
FSIS11816181	Infantis	raw intact chicken	Chicken	2018	North America	United States	Kentucky	2018-11-30
FSIS11816182	Infantis	comminuted chicken	Chicken	2018	North America	United States	California	2018-11-30
FSIS11816363	Infantis	comminuted chicken	Chicken	2018	North America	United States	Virginia	2018-12-15
FSIS11816368	Infantis	raw intact chicken	Chicken	2018	North America	United States	Missouri	2018-12-23
FSIS11816381	Infantis	comminuted chicken	Chicken	2018	North America	United States	Virginia	2019-01-01
FSIS11816427	Infantis	Product-Raw-Otherwise Processed-Chicken	Chicken	2018	North America	United States	Ohio	2018-12-15
FSIS11816546	Infantis	raw intact chicken	Chicken	2018	North America	United States	New York	2018-12-23
FSIS11816547	Infantis	comminuted chicken	Chicken	2018	North America	United States	Florida	2018-12-23
FSIS11816555	Infantis	comminuted chicken	Chicken	2018	North America	United States	Pennsylvania	2018-12-23
FSIS11816558	Infantis	raw intact chicken	Chicken	2018	North America	United States	Massachusetts	2018-12-23
FSIS11816921	Infantis	raw intact chicken	Chicken	2018	North America	United States	Maryland	2019-01-01
FSIS11816968	Infantis	raw intact chicken	Chicken	2018	North America	United States	Maryland	2019-01-15
FSIS11816969	Infantis	raw intact chicken	Chicken	2018	North America	United States	Arkansas	2019-01-15
FSIS11816973	Infantis	comminuted chicken	Chicken	2018	North America	United States	Georgia	2019-01-15
FSIS11816988	Infantis	comminuted chicken	Chicken	2018	North America	United States	North Carolina	2019-01-15
FSIS11816989	Infantis	comminuted chicken	Chicken	2018	North America	United States	North Dakota	2019-01-15
FSIS11816994	Infantis	raw intact chicken	Chicken	2018	North America	United States	North Carolina	2019-01-27
FSIS11917206	Infantis	raw intact chicken	Chicken	2018	North America	United States	North Carolina	2019-01-27
FSIS11917214	Infantis	chicken carcass	Chicken	2018	North America	United States	Delaware	2019-01-27
FSIS11917220	Infantis	comminuted chicken	Chicken	2018	North America	United States	California	2019-01-27
FSIS11917221	Infantis	raw intact chicken	Chicken	2018	North America	United States	California	2019-01-27
FSIS11917261	Infantis	comminuted chicken	Chicken	2019	North America	United States	North Carolina	2019-01-24
FSIS11917262	Infantis	comminuted chicken	Chicken	2019	North America	United States	Virginia	2019-01-24
FSIS11917268	Infantis	comminuted chicken	Chicken	2019	North America	United States	North Carolina	2019-01-24
FSIS11917361	Infantis	raw intact chicken	Chicken	2019	North America	United States	Virginia	2019-02-07
FSIS11917366	Infantis	Comminuted Turkey	Turkey	2019	North America	United States	Missouri	2019-02-20
FSIS11917367	Infantis	comminuted chicken	Chicken	2019	North America	United States	Pennsylvania	2019-02-20
FSIS11917371	Infantis	comminuted chicken	Chicken	2019	North America	United States	New Jersey	2019-02-20
FSIS11917374	Infantis	comminuted chicken	Chicken	2019	North America	United States	Texas	2019-01-30
FSIS11917375	Infantis	comminuted chicken	Chicken	2019	North America	United States	Michigan	2019-02-20
FSIS11917436	Infantis	raw intact chicken	Chicken	2019	North America	United States	North Carolina	2019-02-07
FSIS11917437	Infantis	raw intact chicken	Chicken	2019	North America	United States	New York	2019-02-07
FSIS11917449	Infantis	chicken carcass	Chicken	2019	North America	United States	Arkansas	2019-02-09
FSIS11917513	Infantis	comminuted chicken	Chicken	2019	North America	United States	Michigan	2019-02-12
FSIS11917515	Infantis	comminuted chicken	Chicken	2019	North America	United States	New York	2019-02-12
FSIS11917518	Infantis	comminuted chicken	Chicken	2019	North America	United States	Connecticut	2019-02-12
FSIS11917588	Infantis	raw intact chicken	Chicken	2019	North America	United States	Delaware	2019-02-20
FSIS11917594	Infantis	raw intact chicken	Chicken	2019	North America	United States	Pennsylvania	2019-02-20
FSIS11917607	Infantis	raw intact chicken	Chicken	2019	North America	United States	North Carolina	2019-03-14
FSIS11917748	Infantis	chicken carcass	Chicken	2019	North America	United States	Delaware	2019-02-22
FSIS11917753	Infantis	raw intact chicken	Chicken	2019	North America	United States	Georgia	2019-02-22
FSIS11917802	Infantis	chicken carcass	Chicken	2019	North America	United States	Kentucky	2019-02-21
FSIS11917865	Infantis	comminuted chicken	Chicken	2019	North America	United States	North Dakota	2019-02-22
FSIS11918072	Infantis	raw intact chicken	Chicken	2019	North America	United States	Arkansas	2019-03-09
FSIS11918083	Infantis	comminuted chicken	Chicken	2019	North America	United States	North Carolina	2019-03-09
FSIS11918325	Infantis	comminuted chicken	Chicken	2019	North America	United States	New Jersey	2019-03-11
FSIS11918346	Infantis	Product-Raw-Ground, Comminuted or Otherwise Nonintact-Pork	Swine	2019	North America	United States	California	2019-03-14
FSIS11918349	Infantis	comminuted chicken	Chicken	2019	North America	United States	Wisconsin	2019-03-14
FSIS11918388	Infantis	raw intact chicken	Chicken	2019	North America	United States	South Carolina	2019-04-18
FSIS11918545	Infantis	comminuted chicken	Chicken	2019	North America	United States	Massachusetts	2019-03-14
FSIS11918565	Infantis	comminuted chicken	Chicken	2019	North America	United States	Florida	2019-03-14
FSIS11918573	Infantis	raw intact chicken	Chicken	2019	North America	United States	Alabama	2019-03-14
FSIS11918576	Infantis	comminuted chicken	Chicken	2019	North America	United States	Oregon	2019-03-11
FSIS11918592	Infantis	comminuted chicken	Chicken	2019	North America	United States	North Carolina	2019-03-19
FSIS11918692	Infantis	Comminuted Turkey	Turkey	2019	North America	United States	New Jersey	2019-03-19
FSIS11918693	Infantis	comminuted chicken	Chicken	2019	North America	United States	New Jersey	2019-03-19
FSIS11918696	Infantis	comminuted chicken	Chicken	2019	North America	United States	Pennsylvania	2019-03-19
FSIS11918701	Infantis	raw intact chicken	Chicken	2019	North America	United States	Delaware	2019-03-28
FSIS11918705	Infantis	comminuted chicken	Chicken	2019	North America	United States	North Carolina	2019-03-19
FSIS11918708	Infantis	raw intact chicken	Chicken	2019	North America	United States	New Jersey	2019-03-19
FSIS11918908	Infantis	raw intact chicken	Chicken	2019	North America	United States	Massachusetts	2019-03-28
FSIS11918911	Infantis	raw intact chicken	Chicken	2019	North America	United States	Delaware	2019-03-19
FSIS11918914	Infantis	comminuted chicken	Chicken	2019	North America	United States	New Jersey	2019-03-28
FSIS11918996	Infantis	raw intact chicken	Chicken	2019	North America	United States	Delaware	2019-03-20
FSIS11919071	Infantis	chicken carcass	Chicken	2019	North America	United States	Maryland	2019-03-20
FSIS11919076	Infantis	comminuted chicken	Chicken	2019	North America	United States	North Dakota	2019-03-20
FSIS11919204	Infantis	comminuted chicken	Chicken	2019	North America	United States	Texas	2019-03-28
FSIS11919206	Infantis	comminuted chicken	Chicken	2019	North America	United States	California	2019-03-28
FSIS11919208	Infantis	comminuted chicken	Chicken	2019	North America	United States	Arkansas	2019-03-28
FSIS11919217	Infantis	comminuted chicken	Chicken	2019	North America	United States	Pennsylvania	2019-03-28
FSIS11919218	Infantis	comminuted chicken	Chicken	2019	North America	United States	Georgia	2019-03-28
FSIS11919220	Infantis	Comminuted Turkey	Turkey	2019	North America	United States	Arkansas	2019-03-28
FSIS11919222	Infantis	comminuted chicken	Chicken	2019	North America	United States	Michigan	2019-03-28
FSIS11919278	Infantis	chicken carcass	Chicken	2019	North America	United States	Missouri	2019-03-23
FSIS11919280	Infantis	raw intact chicken	Chicken	2019	North America	United States	Massachusetts	2019-03-23
FSIS11919284	Infantis	comminuted chicken	Chicken	2019	North America	United States	New York	2019-03-28
FSIS11919295	Infantis	comminuted chicken	Chicken	2019	North America	United States	Virginia	2019-03-28
FSIS11919449	Infantis	raw intact chicken	Chicken	2019	North America	United States	California	2019-04-03
FSIS11919463	Infantis	comminuted chicken	Chicken	2019	North America	United States	Georgia	2019-04-03
FSIS11919464	Infantis	comminuted chicken	Chicken	2019	North America	United States	New Jersey	2019-04-03
FSIS11919468	Infantis	raw intact chicken	Chicken	2019	North America	United States	New York	2019-04-03
FSIS11919471	Infantis	comminuted chicken	Chicken	2019	North America	United States	Oklahoma	2019-04-03
FSIS11919474	Infantis	comminuted chicken	Chicken	2019	North America	United States	Texas	2019-04-03
FSIS11919526	Infantis	raw intact chicken	Chicken	2019	North America	United States	Maryland	2019-04-03
FSIS11919688	Infantis	raw intact chicken	Chicken	2019	North America	United States	Massachusetts	2019-04-09
FSIS11919696	Infantis	comminuted chicken	Chicken	2019	North America	United States	Connecticut	2019-04-09
FSIS11919736	Infantis	raw intact chicken	Chicken	2019	North America	United States	Maryland	2019-04-09
FSIS11919738	Infantis	chicken carcass	Chicken	2019	North America	United States	New York	2019-04-09
FSIS11919895	Infantis	Comminuted Turkey	Turkey	2019	North America	United States	Maryland	2019-04-18
FSIS11919915	Infantis	comminuted chicken	Chicken	2019	North America	United States	Connecticut	2019-05-23
FSIS11919972	Infantis	comminuted chicken	Chicken	2019	North America	United States	Georgia	2019-04-18
FSIS11919975	Infantis	comminuted chicken	Chicken	2019	North America	United States	Arkansas	2019-04-18
FSIS11919978	Infantis	raw intact chicken	Chicken	2019	North America	United States	Maryland	2019-04-18
FSIS11920131	Infantis	comminuted chicken	Chicken	2019	North America	United States	Pennsylvania	2019-04-17
FSIS11920134	Infantis	raw intact chicken	Chicken	2019	North America	United States	Virginia	2019-04-25
FSIS11920170	Infantis	raw intact chicken	Chicken	2019	North America	United States	North Carolina	2019-04-25
FSIS11920176	Infantis	comminuted chicken	Chicken	2019	North America	United States	Delaware	2019-04-25
FSIS11920341	Infantis	comminuted chicken	Chicken	2019	North America	United States	Pennsylvania	2019-05-02
FSIS11920342	Infantis	Comminuted Turkey	Turkey	2019	North America	United States	New Jersey	2019-05-02
FSIS11920350	Infantis	chicken carcass	Chicken	2019	North America	United States	Delaware	2019-05-02
FSIS11920412	Infantis	raw intact chicken	Chicken	2019	North America	United States	North Carolina	2019-05-02
FSIS11920416	Infantis	raw intact chicken	Chicken	2019	North America	United States	South Carolina	2019-05-02
FSIS11920420	Infantis	comminuted chicken	Chicken	2019	North America	United States	California	2019-05-02
FSIS11920563	Infantis	raw intact chicken	Chicken	2019	North America	United States	Georgia	2019-05-02
FSIS11920566	Infantis	comminuted chicken	Chicken	2019	North America	United States	Connecticut	2019-05-02
FSIS11920570	Infantis	raw intact chicken	Chicken	2019	North America	United States	Missouri	2019-05-02
FSIS11920629	Infantis	raw intact chicken	Chicken	2019	North America	United States	North Carolina	2019-05-30
FSIS11920630	Infantis	raw intact chicken	Chicken	2019	North America	United States	Delaware	2019-05-14
FSIS11920791	Infantis	chicken carcass	Chicken	2019	North America	United States	Kentucky	2019-05-08
FSIS11920793	Infantis	Comminuted Turkey	Turkey	2019	North America	United States	Missouri	2019-05-08
FSIS11920799	Infantis	raw intact chicken	Chicken	2019	North America	United States	South Carolina	2019-05-23
FSIS11920800	Infantis	comminuted chicken	Chicken	2019	North America	United States	New York	2019-05-23
FSIS11920801	Infantis	comminuted chicken	Chicken	2019	North America	United States	Massachusetts	2019-05-23
FSIS11920868	Infantis	comminuted chicken	Chicken	2019	North America	United States	Virginia	2019-05-23
FSIS11920872	Infantis	chicken carcass	Chicken	2019	North America	United States	New Jersey	2019-05-23
FSIS11920994	Infantis	comminuted chicken	Chicken	2019	North America	United States	North Dakota	2019-05-14
FSIS11920996	Infantis	raw intact chicken	Chicken	2019	North America	United States	Georgia	2019-05-14
FSIS11920997	Infantis	raw intact chicken	Chicken	2019	North America	United States	North Carolina	2019-05-14
FSIS11921053	Infantis	raw intact chicken	Chicken	2019	North America	United States	California	2019-05-30
FSIS11921054	Infantis	comminuted chicken	Chicken	2019	North America	United States	Connecticut	2019-05-30
FSIS11921183	Infantis	comminuted chicken	Chicken	2019	North America	United States	California	2019-05-30
FSIS11921185	Infantis	comminuted chicken	Chicken	2019	North America	United States	Connecticut	2019-06-06
FSIS11921197	Infantis	comminuted chicken	Chicken	2018	North America	United States	North Carolina	2019-05-30
FSIS11921200	Infantis	comminuted chicken	Chicken	2019	North America	United States	Texas	2019-05-30
FSIS11921201	Infantis	comminuted chicken	Chicken	2019	North America	United States	Ohio	2019-05-30
FSIS11921203	Infantis	Comminuted Turkey	Turkey	2019	North America	United States	Virginia	2019-05-30
FSIS11921253	Infantis	comminuted chicken	Chicken	2019	North America	United States	New Jersey	2019-05-30
FSIS11921254	Infantis	comminuted chicken	Chicken	2019	North America	United States	Georgia	2019-05-30
FSIS11921376	Infantis	raw intact chicken	Chicken	2019	North America	United States	Georgia	2019-05-30
FSIS11921386	Infantis	comminuted chicken	Chicken	2019	North America	United States	Georgia	2019-06-05
FSIS11921387	Infantis	comminuted chicken	Chicken	2019	North America	United States	Georgia	2019-06-05
FSIS11921392	Infantis	comminuted chicken	Chicken	2019	North America	United States	North Carolina	2019-06-05
FSIS11921436	Infantis	comminuted chicken	Chicken	2019	North America	United States	Nevada	2019-06-06
FSIS11921439	Infantis	raw intact chicken	Chicken	2019	North America	United States	Georgia	2019-06-06
FSIS11921448	Infantis	comminuted chicken	Chicken	2019	North America	United States	California	2019-06-04
FSIS11921451	Infantis	raw intact chicken	Chicken	2019	North America	United States	New Jersey	2019-06-06
FSIS11921452	Infantis	raw intact chicken	Chicken	2019	North America	United States	Delaware	2019-06-13
FSIS11921696	Infantis	comminuted chicken	Chicken	2019	North America	United States	New Jersey	2019-06-07
FSIS11921833	Infantis	raw intact chicken	Chicken	2019	North America	United States	Georgia	2019-06-13
FSIS11921874	Infantis	comminuted chicken	Chicken	2019	North America	United States	North Carolina	2019-06-28
FSIS11921922	Infantis	comminuted chicken	Chicken	2019	North America	United States	New Jersey	2019-06-13
FSIS11922058	Infantis	comminuted chicken	Chicken	2019	North America	United States	Georgia	2019-06-23
FSIS11922067	Infantis	comminuted chicken	Chicken	2019	North America	United States	Florida	2019-06-21
FSIS11922072	Infantis	raw intact chicken	Chicken	2019	North America	United States	Maryland	2019-06-21
FSIS11922074	Infantis	comminuted chicken	Chicken	2019	North America	United States	Georgia	2019-06-21
FSIS11922107	Infantis	raw intact chicken	Chicken	2019	North America	United States	Georgia	2019-06-23
FSIS11922112	Infantis	comminuted chicken	Chicken	2019	North America	United States	North Dakota	2019-06-23
FSIS11922113	Infantis	comminuted chicken	Chicken	2019	North America	United States	North Dakota	2019-06-23
FSIS11922114	Infantis	comminuted chicken	Chicken	2019	North America	United States	North Dakota	2019-06-23
FSIS11922115	Infantis	comminuted chicken	Chicken	2019	North America	United States	Arkansas	2019-06-23
FSIS1502961	Infantis	NRTE (Not-Ready-to-Eat) Comminuted Poultry Exploratory Sampling - Chickens	Chicken	2014	North America	United States	North Carolina	2015-11-22
FSIS1502962	Infantis	NRTE (Not-Ready-to-Eat) Comminuted Poultry Exploratory Sampling - Chickens	Chicken	2015	North America	United States	North Carolina	2015-11-22
FSIS1502963	Infantis	NRTE (Not-Ready-to-Eat) Comminuted Poultry Exploratory Sampling - Chickens	Chicken	2015	North America	United States	North Carolina	2015-11-22
FSIS1502964	Infantis	NRTE (Not-Ready-to-Eat) Comminuted Poultry Exploratory Sampling - Chickens	Chicken	2014	North America	United States	North Carolina	2015-11-22
FSIS1502965	Infantis	NRTE (Not-Ready-to-Eat) Comminuted Poultry Exploratory Sampling - Chickens	Chicken	2014	North America	United States	North Carolina	2015-11-22
FSIS1502966	Infantis	NRTE (Not-Ready-to-Eat) Comminuted Poultry Exploratory Sampling - Chickens	Chicken	2014	North America	United States	North Carolina	2015-11-22
FSIS1502967	Infantis	NRTE (Not-Ready-to-Eat) Comminuted Poultry Exploratory Sampling - Chickens	Chicken	2014	North America	United States	North Carolina	2015-11-22
FSIS1502968	Infantis	NRTE (Not-Ready-to-Eat) Comminuted Poultry Exploratory Sampling - Chickens	Chicken	2015	North America	United States	North Carolina	2015-11-22
FSIS1502969	Infantis	NRTE (Not-Ready-to-Eat) Comminuted Poultry Exploratory Sampling - Chickens	Chicken	2014	North America	United States	North Carolina	2015-11-22
FSIS1502970	Infantis	NRTE (Not-Ready-to-Eat) Comminuted Poultry Exploratory Sampling - Chickens	Chicken	2015	North America	United States	North Carolina	2015-11-22
FSIS1502971	Infantis	NRTE (Not-Ready-to-Eat) Comminuted Poultry Exploratory Sampling - Chickens	Chicken	2014	North America	United States	North Carolina	2015-10-23
FSIS1502972	Infantis	NRTE (Not-Ready-to-Eat) Comminuted Poultry Exploratory Sampling - Chickens	Chicken	2014	North America	United States	North Carolina	2015-11-22
FSIS1504509	Infantis	Comminuted Chicken	Chicken	2015	North America	United States	Maine	2015-09-24
FSIS1504535	Infantis	Comminuted Chicken	Chicken	2015	North America	United States	Maine	2015-09-24
FSIS1504603	Infantis	Comminuted Chicken	Chicken	2015	North America	United States	Maine	2015-10-12
FSIS1504604	Infantis	Comminuted Chicken	Chicken	2015	North America	United States	Maine	2015-10-12
FSIS1504605	Infantis	Comminuted Chicken	Chicken	2015	North America	United States	Maine	2015-10-12
FSIS1504606	Infantis	Comminuted Chicken	Chicken	2015	North America	United States	Maine	2015-10-12
FSIS1504607	Infantis	Comminuted Chicken	Chicken	2015	North America	United States	Maine	2015-10-12
FSIS1504608	Infantis	Comminuted Chicken	Chicken	2015	North America	United States	Maine	2015-10-12
FSIS1504830	Infantis	Comminuted Chicken	Chicken	2015	North America	United States	Maine	2015-12-12
FSIS1504831	Infantis	Comminuted Chicken	Chicken	2015	North America	United States	Maine	2015-12-12
FSIS1504832	Infantis	Comminuted Chicken	Chicken	2015	North America	United States	Maine	2015-12-12
FSIS1504833	Infantis	Comminuted Chicken	Chicken	2015	North America	United States	Maine	2015-12-12
FSIS1504834	Infantis	Comminuted Chicken	Chicken	2015	North America	United States	Maine	2015-12-12
FSIS1504835	Infantis	Comminuted Chicken	Chicken	2015	North America	United States	Maine	2015-12-12
FSIS1504836	Infantis	Comminuted Chicken	Chicken	2015	North America	United States	Maine	2015-12-12
FSIS1504837	Infantis	Comminuted Chicken	Chicken	2015	North America	United States	Maine	2015-12-12
FSIS1505230	Infantis	Comminuted Chicken	Chicken	2015	North America	United States	Maine	2016-01-05
FSIS1505305	Infantis	Comminuted Chicken	Chicken	2015	North America	United States	Maine	2016-01-05
FSIS1505306	Infantis	Comminuted Chicken	Chicken	2015	North America	United States	Maine	2016-01-05
FSIS1505307	Infantis	Comminuted Chicken	Chicken	2015	North America	United States	Maine	2016-01-05
FSIS1505308	Infantis	Comminuted Chicken	Chicken	2015	North America	United States	Maine	2016-01-05
FSIS1505309	Infantis	Comminuted Chicken	Chicken	2015	North America	United States	Maine	2016-01-05
FSIS1505310	Infantis	Comminuted Chicken	Chicken	2015	North America	United States	Maine	2016-01-05
FSIS1505311	Infantis	Comminuted Chicken	Chicken	2015	North America	United States	Maine	2016-01-05
FSIS1605524	Infantis	Comminuted Chicken	Chicken	2015	North America	United States	Maine	2016-02-01
FSIS1605540	Infantis	Comminuted Chicken	Chicken	2015	North America	United States	Arkansas	2016-02-01
FSIS1605541	Infantis	Comminuted Chicken	Chicken	2015	North America	United States	Maine	2016-02-01
FSIS1605542	Infantis	Comminuted Chicken	Chicken	2015	North America	United States	Maine	2016-02-01
FSIS1606135	Infantis	Comminuted Chicken	Chicken	2016	North America	United States	Maine	2016-04-02
FSIS1606257	Infantis	Comminuted Chicken	Chicken	2016	North America	United States	Maine	2016-04-16
FSIS1606258	Infantis	Comminuted Chicken	Chicken	2016	North America	United States	Maine	2016-04-16
FSIS1606345	Infantis	Comminuted Chicken	Chicken	2016	North America	United States	Michigan	2016-04-28
FSIS1606346	Infantis	Comminuted Chicken	Chicken	2016	North America	United States	Michigan	2016-04-28
FSIS1606578	Infantis	Raw Intact Chicken	Chicken	2016	North America	United States	North Carolina	2016-05-17
FSIS1606579	Infantis	Comminuted Chicken	Chicken	2016	North America	United States	Maine	2016-05-17
FSIS1606758	Infantis	Comminuted Chicken	Chicken	2016	North America	United States	New Jersey	2016-06-01
FSIS1606939	Infantis	Raw Intact Chicken	Chicken	2016	North America	United States	Delaware	2016-07-09
FSIS1606940	Infantis	Comminuted Chicken	Chicken	2016	North America	United States	California	2016-07-28
FSIS1606941	Infantis	Comminuted Chicken	Chicken	2016	North America	United States	Georgia	2016-07-09
FSIS1606982	Infantis	Comminuted Chicken	Chicken	2016	North America	United States	New Jersey	2016-07-18
FSIS1607037	Infantis	Raw Intact Chicken	Chicken	2016	North America	United States	North Carolina	2016-07-18
FSIS1607114	Infantis	Comminuted Chicken	Chicken	2016	North America	United States	Massachusetts	2016-08-03
FSIS1607352	Infantis	Comminuted Chicken	Chicken	2016	North America	United States	New York	2016-08-16
FSIS1607353	Infantis	Comminuted Chicken	Chicken	2016	North America	United States	New York	2016-08-16
FSIS1607383	Infantis	Comminuted Chicken	Chicken	2016	North America	United States	Georgia	2016-08-24
FSIS1607410	Infantis	Raw Intact Chicken	Chicken	2016	North America	United States	New Jersey	2016-08-24
FSIS1607566	Infantis	Raw Intact Chicken	Chicken	2016	North America	United States	Delaware	2016-09-10
FSIS1607594	Infantis	Comminuted Turkey	Turkey	2016	North America	United States	North Carolina	2016-09-23
FSIS1607595	Infantis	Raw Intact Chicken	Chicken	2016	North America	United States	Delaware	2016-09-10
FSIS1607665	Infantis	Comminuted Chicken	Chicken	2016	North America	United States	Missouri	2016-09-14
FSIS1607667	Infantis	Product-RTE-Fully Cooked, Meat/Nonmeat Combination-Combination species	Food	2016	North America	United States	California	2016-09-23
FSIS1607724	Infantis	Raw Intact Chicken	Chicken	2016	North America	United States	Virginia	2016-09-24
FSIS1607730	Infantis	Raw Intact Chicken	Chicken	2016	North America	United States	North Carolina	2016-09-24
FSIS1607768	Infantis	Comminuted Chicken	Chicken	2016	North America	United States	Virginia	2016-09-30
FSIS1607858	Infantis	Comminuted Chicken	Chicken	2016	North America	United States	Arkansas	2016-10-14
FSIS1607859	Infantis	Chicken Carcass	Chicken	2016	North America	United States	North Carolina	2016-10-14
FSIS1607860	Infantis	Raw Intact Chicken	Chicken	2016	North America	United States	Georgia	2016-10-14
FSIS1607987	Infantis	Raw Intact Chicken	Chicken	2016	North America	United States	North Carolina	2016-10-24
FSIS1608035	Infantis	Comminuted Chicken	Chicken	2016	North America	United States	Colorado	2016-11-08
FSIS1608036	Infantis	Raw Intact Chicken	Chicken	2016	North America	United States	New York	2016-11-08
FSIS1608088	Infantis	Raw Intact Chicken	Chicken	2016	North America	United States	Delaware	2016-11-08
FSIS1608090	Infantis	Comminuted Chicken	Chicken	2016	North America	United States	Maine	2016-11-08
FSIS1608235	Infantis	Raw Intact Chicken	Chicken	2016	North America	United States	New Jersey	2016-11-09
FSIS1608259	Infantis	Chicken Carcass	Chicken	2016	North America	United States	Delaware	2016-11-08
FSIS1608260	Infantis	Comminuted Chicken	Chicken	2016	North America	United States	Pennsylvania	2016-11-09
FSIS1608265	Infantis	Raw Intact Chicken	Chicken	2016	North America	United States	Texas	2016-11-09
FSIS1608284	Infantis	Chicken Carcass	Chicken	2016	North America	United States	North Carolina	2016-11-09
FSIS1608332	Infantis	Raw Intact Chicken	Chicken	2016	North America	United States	North Carolina	2016-11-18
FSIS1608335	Infantis	Comminuted Chicken	Chicken	2016	North America	United States	New Jersey	2016-11-18
FSIS1608440	Infantis	Comminuted Chicken	Chicken	2016	North America	United States	Virginia	2016-11-16
FSIS1608504	Infantis	Chicken Carcass	Chicken	2016	North America	United States	Delaware	2016-11-22
FSIS1608632	Infantis	Raw Intact Chicken	Chicken	2016	North America	United States	Georgia	2016-11-22
FSIS1608661	Infantis	Chicken Carcass	Chicken	2016	North America	United States	North Carolina	2016-11-23
FSIS1608674	Infantis	Raw Intact Chicken	Chicken	2016	North America	United States	North Carolina	2016-12-19
FSIS1608687	Infantis	Chicken Carcass	Chicken	2016	North America	United States	Delaware	2016-12-05
FSIS1608688	Infantis	Comminuted Chicken	Chicken	2016	North America	United States	Oregon	2016-12-05
FSIS1608796	Infantis	Comminuted Chicken	Chicken	2016	North America	United States	Michigan	2016-12-06
FSIS1608823	Infantis	Comminuted Chicken	Chicken	2016	North America	United States	Tennessee	2016-12-06
FSIS1608825	Infantis	Comminuted Chicken	Chicken	2016	North America	United States	Oregon	2016-12-06
FSIS1608836	Infantis	Comminuted Chicken	Chicken	2016	North America	United States	Washington	2016-12-14
FSIS1608944	Infantis	Comminuted Chicken	Chicken	2016	North America	United States	Pennsylvania	2016-12-09
FSIS1608956	Infantis	Raw Intact Chicken	Chicken	2016	North America	United States	Arkansas	2016-12-07
FSIS1608961	Infantis	Chicken Carcass	Chicken	2016	North America	United States	North Carolina	2016-12-28
FSIS1609074	Infantis	Comminuted Chicken	Chicken	2016	North America	United States	New Jersey	2016-12-12
FSIS1609181	Infantis	Comminuted Chicken	Chicken	2016	North America	United States	Maine	2016-12-28
FSIS1609182	Infantis	Raw Intact Chicken	Chicken	2016	North America	United States	Arkansas	2016-12-28
FSIS1609259	Infantis	Comminuted Chicken	Chicken	2016	North America	United States	Florida	2016-12-28
FSIS1609309	Infantis	Comminuted Chicken	Chicken	2016	North America	United States	California	2016-12-28
FSIS1609323	Infantis	Comminuted Chicken	Chicken	2016	North America	United States	North Dakota	2016-12-28
FSIS1609697	Infantis	Raw Intact Chicken	Chicken	2016	North America	United States	Arkansas	2017-01-14
FSIS1609705	Infantis	Raw Intact Chicken	Chicken	2016	North America	United States	Massachusetts	2017-01-25
FSIS1609745	Infantis	Chicken Carcass	Chicken	2016	North America	United States	Delaware	2017-01-25
FSIS1609747	Infantis	Raw Intact Chicken	Chicken	2016	North America	United States	North Carolina	2017-01-25
FSIS1609765	Infantis	Raw Intact Chicken	Chicken	2016	North America	United States	Delaware	2017-01-24
FSIS1700006	Infantis	chicken carcass	Chicken	2017	North America	United States	Maryland	2017-04-14
FSIS1700014	Infantis	comminuted chicken	Chicken	2017	North America	United States	Maine	2017-04-13
FSIS1700098	Infantis	raw intact chicken	Chicken	2017	North America	United States	Maryland	2017-04-13
FSIS1700099	Infantis	comminuted chicken	Chicken	2017	North America	United States	New York	2017-04-13
FSIS1700281	Infantis	comminuted chicken	Chicken	2017	North America	United States	Georgia	2017-04-25
FSIS1700358	Infantis	raw intact chicken	Chicken	2017	North America	United States	Virginia	2017-05-03
FSIS1700359	Infantis	raw intact chicken	Chicken	2017	North America	United States	North Carolina	2017-05-03
FSIS1700360	Infantis	raw intact chicken	Chicken	2017	North America	United States	Massachusetts	2017-05-03
FSIS1700362	Infantis	comminuted chicken	Chicken	2017	North America	United States	Georgia	2017-05-03
FSIS1700468	Infantis	raw intact chicken	Chicken	2017	North America	United States	Virginia	2017-05-19
FSIS1700513	Infantis	raw intact chicken	Chicken	2017	North America	United States	Arizona	2017-05-02
FSIS1700622	Infantis	comminuted chicken	Chicken	2017	North America	United States	Pennsylvania	2017-05-23
FSIS1700689	Infantis	raw intact chicken	Chicken	2017	North America	United States	Maryland	2017-05-02
FSIS1700701	Infantis	comminuted chicken	Chicken	2017	North America	United States	Virginia	2017-05-03
FSIS1700856	Infantis	raw intact chicken	Chicken	2017	North America	United States	Maryland	2017-05-24
FSIS1700858	Infantis	comminuted chicken	Chicken	2017	North America	United States	North Carolina	2017-05-24
FSIS1700859	Infantis	comminuted chicken	Chicken	2017	North America	United States	Georgia	2017-05-24
FSIS1700877	Infantis	comminuted chicken	Chicken	2017	North America	United States	North Carolina	2017-05-23
FSIS1700897	Infantis	comminuted chicken	Chicken	2017	North America	United States	Michigan	2017-05-23
FSIS1701013	Infantis	raw intact chicken	Chicken	2017	North America	United States	Virginia	2017-05-23
FSIS1701022	Infantis	Comminuted Turkey	Turkey	2017	North America	United States	North Carolina	2017-05-23
FSIS1701036	Infantis	comminuted chicken	Chicken	2017	North America	United States	Maine	2017-05-24
FSIS1701134	Infantis	raw intact chicken	Chicken	2017	North America	United States	Maryland	2017-05-19
FSIS1701146	Infantis	comminuted chicken	Chicken	2017	North America	United States	Delaware	2017-05-23
FSIS1701199	Infantis	comminuted chicken	Chicken	2017	North America	United States	New Jersey	2017-05-19
FSIS1701315	Infantis	comminuted chicken	Chicken	2017	North America	United States	New York	2017-06-07
FSIS1701369	Infantis	raw intact chicken	Chicken	2017	North America	United States	Virginia	2017-06-16
FSIS1701373	Infantis	comminuted chicken	Chicken	2017	North America	United States	Connecticut	2017-07-16
FSIS1701529	Infantis	raw intact chicken	Chicken	2017	North America	United States	Arkansas	2017-06-07
FSIS1701532	Infantis	raw intact chicken	Chicken	2017	North America	United States	North Carolina	2017-06-07
FSIS1701552	Infantis	raw intact chicken	Chicken	2017	North America	United States	Georgia	2017-06-07
FSIS1701554	Infantis	raw intact chicken	Chicken	2017	North America	United States	Minnesota	2017-06-07
FSIS1701557	Infantis	comminuted chicken	Chicken	2017	North America	United States	Georgia	2017-06-07
FSIS1701561	Infantis	comminuted chicken	Chicken	2017	North America	United States	New Jersey	2017-06-15
FSIS1701620	Infantis	raw intact chicken	Chicken	2017	North America	United States	Arkansas	2017-07-16
FSIS1701628	Infantis	comminuted chicken	Chicken	2017	North America	United States	Michigan	2017-06-16
FSIS1701671	Infantis	comminuted chicken	Chicken	2017	North America	United States	Delaware	2017-06-15
FSIS1701672	Infantis	comminuted chicken	Chicken	2017	North America	United States	Michigan	2017-06-15
FSIS1701695	Infantis	comminuted chicken	Chicken	2017	North America	United States	Georgia	2017-06-16
FSIS1701797	Infantis	comminuted chicken	Chicken	2017	North America	United States	Delaware	2017-06-15
FSIS1701836	Infantis	raw intact chicken	Chicken	2017	North America	United States	Delaware	2017-06-16
FSIS1701841	Infantis	Comminuted Turkey	Turkey	2017	North America	United States	North Carolina	2017-06-15
FSIS1701848	Infantis	comminuted chicken	Chicken	2017	North America	United States	Delaware	2017-06-15
FSIS1701919	Infantis	comminuted chicken	Chicken	2017	North America	United States	Georgia	2017-06-19
FSIS1701979	Infantis	comminuted chicken	Chicken	2017	North America	United States	North Carolina	2017-06-26
FSIS1702004	Infantis	raw intact chicken	Chicken	2017	North America	United States	North Carolina	2017-06-19
FSIS1702006	Infantis	comminuted chicken	Chicken	2017	North America	United States	Georgia	2017-06-30
FSIS1702008	Infantis	chicken carcass	Chicken	2017	North America	United States	North Carolina	2017-06-30
FSIS1702012	Infantis	comminuted chicken	Chicken	2017	North America	United States	Wisconsin	2017-06-19
FSIS1702118	Infantis	comminuted chicken	Chicken	2017	North America	United States	Arkansas	2017-06-26
FSIS1702132	Infantis	raw intact chicken	Chicken	2017	North America	United States	Maryland	2017-06-30
FSIS1702134	Infantis	chicken carcass	Chicken	2017	North America	United States	South Carolina	2017-06-15
FSIS1702244	Infantis	comminuted chicken	Chicken	2017	North America	United States	Delaware	2017-06-28
FSIS1702284	Infantis	Comminuted Turkey	Turkey	2017	North America	United States	North Carolina	2017-06-28
FSIS1702295	Infantis	raw intact chicken	Chicken	2017	North America	United States	Colorado	2017-06-30
FSIS1702300	Infantis	comminuted chicken	Chicken	2017	North America	United States	Georgia	2017-06-30
FSIS1702303	Infantis	comminuted chicken	Chicken	2017	North America	United States	California	2017-06-30
FSIS1702304	Infantis	raw intact chicken	Chicken	2017	North America	United States	Maryland	2017-07-13
FSIS1702305	Infantis	comminuted chicken	Chicken	2017	North America	United States	Maine	2017-07-02
FSIS1702306	Infantis	comminuted chicken	Chicken	2017	North America	United States	North Carolina	2017-07-02
FSIS1702361	Infantis	comminuted chicken	Chicken	2017	North America	United States	Virginia	2017-07-05
FSIS1702434	Infantis	comminuted chicken	Chicken	2017	North America	United States	Delaware	2017-07-20
FSIS1702449	Infantis	raw intact chicken	Chicken	2017	North America	United States	Georgia	2017-07-13
FSIS1702464	Infantis	raw intact chicken	Chicken	2017	North America	United States	Maryland	2017-07-12
FSIS1702465	Infantis	comminuted chicken	Chicken	2017	North America	United States	Wisconsin	2017-07-12
FSIS1702469	Infantis	raw intact chicken	Chicken	2017	North America	United States	North Carolina	2017-07-13
FSIS1702536	Infantis	comminuted chicken	Chicken	2017	North America	United States	Georgia	2017-07-11
FSIS1702698	Infantis	chicken carcass	Chicken	2017	North America	United States	North Carolina	2017-07-24
FSIS1702769	Infantis	comminuted chicken	Chicken	2017	North America	United States	Georgia	2017-07-20
FSIS1702827	Infantis	chicken carcass	Chicken	2017	North America	United States	Maryland	2017-07-24
FSIS1702833	Infantis	comminuted chicken	Chicken	2017	North America	United States	New Jersey	2017-07-24
FSIS1702847	Infantis	comminuted chicken	Chicken	2017	North America	United States	Pennsylvania	2017-07-20
FSIS1702848	Infantis	raw intact chicken	Chicken	2017	North America	United States	Arkansas	2017-07-20
FSIS1702979	Infantis	raw intact chicken	Chicken	2017	North America	United States	Maryland	2017-07-25
FSIS1702980	Infantis	chicken carcass	Chicken	2017	North America	United States	North Carolina	2017-07-25
FSIS1702983	Infantis (Predicted)	raw intact chicken	Chicken	2017	North America	United States	North Carolina	2017-07-25
FSIS1702985	Infantis (Predicted)	raw intact chicken	Chicken	2017	North America	United States	Delaware	2017-07-25
FSIS1702986	Infantis	Comminuted Turkey	Turkey	2017	North America	United States	North Carolina	2017-07-25
FSIS1702997	Infantis	comminuted chicken	Chicken	2017	North America	United States	Pennsylvania	2017-07-26
FSIS1702998	Infantis	Comminuted Turkey	Turkey	2017	North America	United States	New Jersey	2017-07-26
FSIS1703002	Infantis	comminuted chicken	Chicken	2017	North America	United States	North Carolina	2017-07-26
FSIS1703003	Infantis	comminuted chicken	Chicken	2017	North America	United States	Michigan	2017-07-26
FSIS1703031	Infantis	chicken carcass	Chicken	2017	North America	United States	North Carolina	2017-08-02
FSIS1703034	Infantis	comminuted chicken	Chicken	2017	North America	United States	Michigan	2017-07-26
FSIS1703102	Infantis	raw intact chicken	Chicken	2017	North America	United States	Maryland	2017-08-02
FSIS1703117	Infantis	raw intact chicken	Chicken	2017	North America	United States	Delaware	2017-07-29
FSIS1703120	Infantis	chicken carcass	Chicken	2017	North America	United States	Maryland	2017-07-29
FSIS1703232	Infantis	comminuted chicken	Chicken	2017	North America	United States	North Carolina	2017-08-08
FSIS1703274	Infantis (Predicted)	raw intact chicken	Chicken	2017	North America	United States	Maryland	2017-08-04
FSIS1703275	Infantis	raw intact chicken	Chicken	2017	North America	United States	New York	2017-08-04
FSIS1703297	Infantis	raw intact chicken	Chicken	2017	North America	United States	Virginia	2017-08-04
FSIS1703300	Infantis	raw intact chicken	Chicken	2017	North America	United States	Rhode Island	2017-08-04
FSIS1703302	Infantis	comminuted chicken	Chicken	2017	North America	United States	Virginia	2017-08-04
FSIS1703312	Infantis	comminuted chicken	Chicken	2017	North America	United States	Georgia	2017-08-04
FSIS1703321	Infantis	comminuted chicken	Chicken	2017	North America	United States	Delaware	2017-08-05
FSIS1703402	Infantis	comminuted chicken	Chicken	2017	North America	United States	Delaware	2017-08-06
FSIS1703416	Infantis	comminuted chicken	Chicken	2017	North America	United States	Michigan	2017-08-08
FSIS1703475	Infantis	comminuted chicken	Chicken	2017	North America	United States	Delaware	2017-08-20
FSIS1703484	Infantis	comminuted chicken	Chicken	2017	North America	United States	Tennessee	2017-08-10
FSIS1703495	Infantis	comminuted chicken	Chicken	2017	North America	United States	Georgia	2017-08-10
FSIS1703504	Infantis	raw intact chicken	Chicken	2017	North America	United States	Georgia	2017-08-23
FSIS1703515	Infantis	comminuted chicken	Chicken	2017	North America	United States	Michigan	2017-08-13
FSIS1703518	Infantis	comminuted chicken	Chicken	2017	North America	United States	New Jersey	2017-08-20
FSIS1703629	Infantis	raw intact chicken	Chicken	2017	North America	United States	Massachusetts	2017-08-23
FSIS1703648	Infantis	raw intact chicken	Chicken	2017	North America	United States	California	2017-09-06
FSIS1703703	Infantis	raw intact chicken	Chicken	2017	North America	United States	Arkansas	2017-08-23
FSIS1703775	Infantis	comminuted chicken	Chicken	2017	North America	United States	Washington	2017-08-28
FSIS1703776	Infantis	comminuted chicken	Chicken	2017	North America	United States	Delaware	2017-08-28
FSIS1703852	Infantis	raw intact chicken	Chicken	2017	North America	United States	Delaware	2017-08-28
FSIS1703860	Infantis	Comminuted Turkey	Turkey	2017	North America	United States	North Carolina	2017-08-23
FSIS1703861	Infantis	Comminuted Turkey	Turkey	2017	North America	United States	North Carolina	2017-08-23
FSIS1703867	Infantis	comminuted chicken	Chicken	2017	North America	United States	Delaware	2017-08-23
FSIS1709805	Infantis	Chicken Carcass	Chicken	2016	North America	United States	Delaware	2017-01-24
FSIS1709814	Infantis	Comminuted Chicken	Chicken	2016	North America	United States	Georgia	2017-01-24
FSIS1709870	Infantis	Raw Intact Chicken	Chicken	2016	North America	United States	North Carolina	2017-02-02
FSIS1709878	Infantis	Chicken Carcass	Chicken	2016	North America	United States	Delaware	2017-02-02
FSIS1709924	Infantis	Comminuted Chicken	Chicken	2016	North America	United States	Georgia	2017-02-05
FSIS1710127	Infantis	Raw Intact Chicken	Chicken	2017	North America	United States	Massachusetts	2017-02-02
FSIS1710139	Infantis	Comminuted Chicken	Chicken	2017	North America	United States	Minnesota	2017-02-05
FSIS1710171	Infantis	Comminuted Chicken	Chicken	2017	North America	United States	North Dakota	2017-02-14
FSIS1710204	Infantis	Raw Intact Chicken	Chicken	2017	North America	United States	Massachusetts	2017-02-14
FSIS1710299	Infantis	Raw Intact Chicken	Chicken	2017	North America	United States	Maryland	2017-02-21
FSIS1710302	Infantis	Comminuted Chicken	Chicken	2017	North America	United States	New York	2017-02-21
FSIS1710303	Infantis	Raw Intact Chicken	Chicken	2017	North America	United States	California	2017-02-08
FSIS1710378	Infantis	Raw Intact Chicken	Chicken	2017	North America	United States	Maryland	2017-02-14
FSIS1710387	Infantis	Comminuted Chicken	Chicken	2017	North America	United States	North Dakota	2017-02-14
FSIS1710445	Infantis	Comminuted Chicken	Chicken	2017	North America	United States	Georgia	2017-03-01
FSIS1710569	Infantis	Raw Intact Chicken	Chicken	2017	North America	United States	Oklahoma	2017-03-16
FSIS1710574	Infantis	Comminuted Chicken	Chicken	2017	North America	United States	Pennsylvania	2017-03-16
FSIS1710576	Infantis	Product-Raw-Ground, Comminuted or Otherwise Nonintact-Pork	Swine	2017	North America	United States	New York	2017-03-16
FSIS1710632	Infantis	Raw Intact Chicken	Chicken	2017	North America	United States	Arkansas	2017-03-17
FSIS1710673	Infantis	raw intact chicken	Chicken	2017	North America	United States	Illinois	2017-04-14
FSIS1710741	Infantis	Raw Intact Chicken	Chicken	2017	North America	United States	North Carolina	2017-03-16
FSIS1710749	Infantis	raw intact chicken	Chicken	2017	North America	United States	Georgia	2017-04-14
FSIS1710751	Infantis	comminuted chicken	Chicken	2017	North America	United States	North Carolina	2017-04-14
FSIS1710755	Infantis	comminuted chicken	Chicken	2017	North America	United States	Georgia	2017-04-14
FSIS1710788	Infantis	Raw Intact Chicken	Chicken	2017	North America	United States	Alabama	2017-03-16
FSIS1710923	Infantis	Comminuted Chicken	Chicken	2017	North America	United States	Michigan	2017-03-22
FSIS1710926	Infantis	Comminuted Chicken	Chicken	2017	North America	United States	Michigan	2017-03-22
FSIS1710931	Infantis	Raw Intact Chicken	Chicken	2017	North America	United States	Virginia	2017-03-22
FSIS1710987	Infantis	comminuted chicken	Chicken	2017	North America	United States	New Jersey	2017-07-26
FSIS1711049	Infantis	comminuted chicken	Chicken	2017	North America	United States	Minnesota	2017-03-30
FSIS1711055	Infantis	Comminuted Chicken	Chicken	2017	North America	United States	Delaware	2017-03-26
FSIS1711056	Infantis	Comminuted Chicken	Chicken	2017	North America	United States	North Carolina	2017-03-26
FSIS21720022	Infantis	comminuted chicken	Chicken	2017	North America	United States	Delaware	2017-08-23
FSIS21720042	Infantis	comminuted chicken	Chicken	2017	North America	United States	Michigan	2017-08-24
FSIS21720043	Infantis	comminuted chicken	Chicken	2017	North America	United States	Washington	2017-08-24
FSIS21720045	Infantis	raw intact chicken	Chicken	2017	North America	United States	Virginia	2017-08-24
FSIS21720047	Infantis	comminuted chicken	Chicken	2017	North America	United States	Maine	2017-08-24
FSIS21720066	Infantis	raw intact chicken	Chicken	2017	North America	United States	Maryland	2017-08-29
FSIS21720079	Infantis	comminuted chicken	Chicken	2017	North America	United States	Colorado	2017-09-01
FSIS21720089	Infantis	raw intact chicken	Chicken	2017	North America	United States	Virginia	2017-09-02
FSIS21720111	Infantis	chicken carcass	Chicken	2017	North America	United States	Maryland	2017-09-07
FSIS21720123	Infantis	comminuted chicken	Chicken	2017	North America	United States	Delaware	2017-09-11
FSIS21720159	Infantis	raw intact chicken	Chicken	2017	North America	United States	Maryland	2017-09-13
FSIS21720160	Infantis	raw intact chicken	Chicken	2017	North America	United States	New York	2017-09-13
FSIS21720165	Infantis	chicken carcass	Chicken	2017	North America	United States	Maryland	2017-09-13
FSIS21720167	Infantis	chicken carcass	Chicken	2017	North America	United States	Maryland	2017-09-13
FSIS21720178	Infantis	comminuted chicken	Chicken	2017	North America	United States	New York	2017-09-18
FSIS21720211	Infantis	raw intact chicken	Chicken	2017	North America	United States	Kentucky	2017-10-03
FSIS21720218	Infantis	raw intact chicken	Chicken	2017	North America	United States	Delaware	2017-10-03
FSIS21720226	Infantis	raw intact chicken	Chicken	2017	North America	United States	Arkansas	2017-09-27
FSIS21720228	Infantis	raw intact chicken	Chicken	2017	North America	United States	Virginia	2017-09-27
FSIS21720246	Infantis	comminuted chicken	Chicken	2017	North America	United States	Virginia	2017-10-03
FSIS21720247	Infantis	raw intact chicken	Chicken	2017	North America	United States	Delaware	2017-10-03
FSIS21720262	Infantis	comminuted chicken	Chicken	2017	North America	United States	California	2017-10-03
FSIS21720277	Infantis	comminuted chicken	Chicken	2017	North America	United States	Delaware	2017-10-03
FSIS21720293	Infantis	comminuted chicken	Chicken	2017	North America	United States	North Carolina	2017-10-12
FSIS21720307	Infantis	raw intact chicken	Chicken	2017	North America	United States	Maryland	2017-10-12
FSIS21720335	Infantis	comminuted chicken	Chicken	2017	North America	United States	Pennsylvania	2017-10-21
FSIS21720343	Infantis	chicken carcass	Chicken	2017	North America	United States	Maryland	2017-10-22
FSIS21720345	Infantis	comminuted chicken	Chicken	2017	North America	United States	Georgia	2017-10-22
FSIS21720349	Infantis	raw intact chicken	Chicken	2017	North America	United States	North Carolina	2017-10-22
FSIS21720351	Infantis	raw intact chicken	Chicken	2017	North America	United States	Georgia	2017-10-22
FSIS21720355	Infantis	raw intact chicken	Chicken	2017	North America	United States	North Carolina	2017-10-22
FSIS21720363	Infantis	raw intact chicken	Chicken	2017	North America	United States	Maryland	2017-10-22
FSIS21720394	Infantis	raw intact chicken	Chicken	2017	North America	United States	North Carolina	2017-10-22
FSIS21720399	Infantis	comminuted chicken	Chicken	2017	North America	United States	Maine	2017-10-22
FSIS21720405	Infantis	comminuted chicken	Chicken	2017	North America	United States	Florida	2017-10-22
FSIS21720413	Infantis	comminuted chicken	Chicken	2017	North America	United States	North Carolina	2017-10-22
FSIS21720427	Infantis	comminuted chicken	Chicken	2017	North America	United States	California	2017-10-22
FSIS21720428	Infantis	raw intact chicken	Chicken	2017	North America	United States	Illinois	2017-10-22
FSIS21720433	Infantis	raw intact chicken	Chicken	2017	North America	United States	Virginia	2017-10-24
FSIS21720435	Infantis	raw intact chicken	Chicken	2017	North America	United States	Virginia	2017-10-24
FSIS21720446	Infantis	raw intact chicken	Chicken	2017	North America	United States	New York	2017-10-24
FSIS21720453	Infantis	raw intact chicken	Chicken	2017	North America	United States	North Carolina	2017-10-24
FSIS21720471	Infantis	raw intact chicken	Chicken	2017	North America	United States	Kentucky	2017-10-30
FSIS21720481	Infantis	raw intact chicken	Chicken	2017	North America	United States	Arkansas	2017-10-30
FSIS21720486	Infantis	comminuted chicken	Chicken	2017	North America	United States	New York	2017-11-03
FSIS21720626	Infantis	chicken carcass	Chicken	2017	North America	United States	Maryland	2017-11-21
FSIS21720632	Infantis	comminuted chicken	Chicken	2017	North America	United States	Delaware	2017-11-27
FSIS21720644	Infantis	chicken carcass	Chicken	2017	North America	United States	Maryland	2017-11-27
FSIS21720649	Infantis	raw intact chicken	Chicken	2017	North America	United States	North Carolina	2017-11-27
FSIS21720693	Infantis	comminuted chicken	Chicken	2017	North America	United States	Arkansas	2017-12-06
FSIS21720694	Infantis	raw intact chicken	Chicken	2017	North America	United States	South Carolina	2017-12-15
FSIS21720707	Infantis	comminuted chicken	Chicken	2017	North America	United States	Georgia	2017-12-06
FSIS21720711	Infantis	comminuted chicken	Chicken	2017	North America	United States	Virginia	2017-12-06
FSIS21720735	Infantis	comminuted chicken	Chicken	2017	North America	United States	Georgia	2017-12-15
FSIS21720757	Infantis	raw intact chicken	Chicken	2017	North America	United States	Virginia	2017-12-15
FSIS21720758	Infantis	chicken carcass	Chicken	2017	North America	United States	South Carolina	2017-12-15
FSIS21720793	Infantis	raw intact chicken	Chicken	2017	North America	United States	Kentucky	2017-12-19
FSIS21720799	Infantis	raw intact chicken	Chicken	2017	North America	United States	Pennsylvania	2017-12-21
FSIS21720808	Infantis	comminuted chicken	Chicken	2017	North America	United States	Delaware	2017-12-28
FSIS21720811	Infantis	Comminuted Turkey	Turkey	2017	North America	United States	North Carolina	2017-12-28
FSIS21720836	Infantis	comminuted chicken	Chicken	2017	North America	United States	Mississippi	2017-12-28
FSIS21720840	Infantis	raw intact chicken	Chicken	2017	North America	United States	Virginia	2018-01-05
FSIS21720847	Infantis	chicken carcass	Chicken	2017	North America	United States	Maryland	2018-01-05
FSIS21720849	Infantis	raw intact chicken	Chicken	2017	North America	United States	Virginia	2017-12-28
FSIS21720855	Infantis	raw intact chicken	Chicken	2017	North America	United States	New York	2017-12-28
FSIS21720856	Infantis	comminuted chicken	Chicken	2017	North America	United States	Delaware	2017-12-28
FSIS21720876	Infantis	comminuted chicken	Chicken	2017	North America	United States	New Jersey	2018-01-05
FSIS21720879	Infantis	chicken carcass	Chicken	2017	North America	United States	Maryland	2017-12-29
FSIS21720894	Infantis	comminuted chicken	Chicken	2017	North America	United States	Florida	2018-01-07
FSIS21720897	Infantis	comminuted chicken	Chicken	2017	North America	United States	New York	2018-01-09
FSIS21820905	Infantis	raw intact chicken	Chicken	2017	North America	United States	North Carolina	2018-01-11
FSIS21820909	Infantis	chicken carcass	Chicken	2017	North America	United States	North Carolina	2018-01-11
FSIS21820911	Infantis	raw intact chicken	Chicken	2017	North America	United States	North Carolina	2018-01-11
FSIS21820917	Infantis	raw intact chicken	Chicken	2017	North America	United States	Virginia	2018-01-24
FSIS21820918	Infantis	raw intact chicken	Chicken	2017	North America	United States	Delaware	2018-01-24
FSIS21820942	Infantis	comminuted chicken	Chicken	2018	North America	United States	Michigan	2018-01-24
FSIS21820945	Infantis	raw intact chicken	Chicken	2018	North America	United States	Minnesota	2018-01-24
FSIS21820956	Infantis	comminuted chicken	Chicken	2018	North America	United States	Pennsylvania	2018-01-24
FSIS21820957	Infantis	comminuted chicken	Chicken	2018	North America	United States	New Jersey	2018-01-24
FSIS21820987	Infantis	comminuted chicken	Chicken	2018	North America	United States	New York	2018-01-24
FSIS21820988	Infantis	comminuted chicken	Chicken	2018	North America	United States	Delaware	2018-01-24
FSIS21821006	Infantis	comminuted chicken	Chicken	2018	North America	United States	Maryland	2018-01-28
FSIS21821011	Infantis	Comminuted Turkey	Turkey	2018	North America	United States	New York	2018-01-30
FSIS21821017	Infantis	comminuted chicken	Chicken	2018	North America	United States	New York	2018-01-31
FSIS21821022	Infantis	comminuted chicken	Chicken	2018	North America	United States	Delaware	2018-01-31
FSIS21821028	Infantis	comminuted chicken	Chicken	2018	North America	United States	Pennsylvania	2018-02-07
FSIS21821031	Infantis	raw intact chicken	Chicken	2018	North America	United States	North Carolina	2018-02-07
FSIS21821082	Infantis	raw intact chicken	Chicken	2018	North America	United States	New York	2018-02-20
FSIS21821089	Infantis	comminuted chicken	Chicken	2018	North America	United States	Georgia	2018-02-20
FSIS21821094	Infantis	raw intact chicken	Chicken	2018	North America	United States	Connecticut	2018-02-15
FSIS21821117	Infantis	raw intact chicken	Chicken	2018	North America	United States	Georgia	2018-02-21
FSIS21821146	Infantis	comminuted chicken	Chicken	2018	North America	United States	Georgia	2018-03-01
FSIS21821159	Infantis	raw intact chicken	Chicken	2018	North America	United States	Georgia	2018-03-01
FSIS21821167	Infantis	comminuted chicken	Chicken	2018	North America	United States	New Jersey	2018-03-01
FSIS21821172	Infantis	raw intact chicken	Chicken	2018	North America	United States	North Carolina	2018-03-01
FSIS21821174	Infantis	raw intact chicken	Chicken	2018	North America	United States	Arkansas	2018-03-15
FSIS21821175	Infantis	comminuted chicken	Chicken	2018	North America	United States	Pennsylvania	2018-03-01
FSIS21821176	Infantis	comminuted chicken	Chicken	2018	North America	United States	Georgia	2018-03-01
FSIS21821177	Infantis	comminuted chicken	Chicken	2018	North America	United States	Delaware	2018-03-03
FSIS21821209	Infantis	comminuted chicken	Chicken	2018	North America	United States	New York	2018-03-10
FSIS21821219	Infantis	raw intact chicken	Chicken	2018	North America	United States	Wisconsin	2018-03-10
FSIS21821235	Infantis	raw intact chicken	Chicken	2018	North America	United States	Massachusetts	2018-03-15
FSIS21821251	Infantis	comminuted chicken	Chicken	2018	North America	United States	Georgia	2018-03-17
FSIS21821290	Infantis	raw intact chicken	Chicken	2018	North America	United States	Virginia	2018-03-27
FSIS21821294	Infantis	comminuted chicken	Chicken	2018	North America	United States	Vermont	2018-03-27
FSIS21821300	Infantis	raw intact chicken	Chicken	2018	North America	United States	South Carolina	2018-03-27
FSIS21821302	Infantis	raw intact chicken	Chicken	2018	North America	United States	Delaware	2018-03-27
FSIS21821312	Infantis	raw intact chicken	Chicken	2018	North America	United States	Arkansas	2018-03-27
FSIS21821316	Infantis	comminuted chicken	Chicken	2018	North America	United States	Georgia	2018-03-27
FSIS21821342	Infantis	raw intact chicken	Chicken	2018	North America	United States	Maryland	2018-03-27
FSIS21821346	Infantis	comminuted chicken	Chicken	2018	North America	United States	Georgia	2018-03-27
FSIS21821369	Infantis	raw intact chicken	Chicken	2018	North America	United States	North Carolina	2018-04-03
FSIS21821382	Infantis	comminuted chicken	Chicken	2018	North America	United States	California	2018-04-03
FSIS21821383	Infantis	raw intact chicken	Chicken	2018	North America	United States	North Carolina	2018-04-03
FSIS21821391	Infantis	raw intact chicken	Chicken	2018	North America	United States	Pennsylvania	2018-04-12
FSIS21821401	Infantis	raw intact chicken	Chicken	2018	North America	United States	Virginia	2018-04-12
FSIS21821402	Infantis	comminuted chicken	Chicken	2018	North America	United States	North Carolina	2018-04-12
FSIS21821403	Infantis	comminuted chicken	Chicken	2018	North America	United States	New Jersey	2018-04-12
FSIS21821406	Infantis	raw intact chicken	Chicken	2018	North America	United States	Arkansas	2018-04-12
FSIS21821408	Infantis	comminuted chicken	Chicken	2018	North America	United States	Vermont	2018-04-12
FSIS21821411	Infantis	chicken carcass	Chicken	2018	North America	United States	Arkansas	2018-04-12
FSIS21821413	Infantis	raw intact chicken	Chicken	2018	North America	United States	Texas	2018-04-14
FSIS21821414	Infantis	raw intact chicken	Chicken	2018	North America	United States	New York	2018-04-14
FSIS21821447	Infantis	chicken carcass	Chicken	2018	North America	United States	Kentucky	2018-04-21
FSIS21821449	Infantis	raw intact chicken	Chicken	2018	North America	United States	North Carolina	2018-04-21
FSIS21821467	Infantis	Comminuted Turkey	Turkey	2018	North America	United States	Maryland	2018-05-02
FSIS21821468	Infantis	raw intact chicken	Chicken	2018	North America	United States	North Carolina	2018-04-29
FSIS21821470	Infantis	comminuted chicken	Chicken	2018	North America	United States	Delaware	2018-04-27
FSIS21821473	Infantis	comminuted chicken	Chicken	2018	North America	United States	Connecticut	2018-04-27
FSIS21821485	Infantis	comminuted chicken	Chicken	2018	North America	United States	North Carolina	2018-04-24
FSIS21821502	Infantis	comminuted chicken	Chicken	2018	North America	United States	Delaware	2018-05-01
FSIS21821514	Infantis	raw intact chicken	Chicken	2018	North America	United States	Arkansas	2018-05-04
FSIS21821517	Infantis	raw intact chicken	Chicken	2018	North America	United States	Massachusetts	2018-05-01
FSIS21821528	Infantis	raw intact chicken	Chicken	2018	North America	United States	North Carolina	2018-05-01
FSIS21821530	Infantis	comminuted chicken	Chicken	2018	North America	United States	North Carolina	2018-05-02
FSIS21821535	Infantis	comminuted chicken	Chicken	2018	North America	United States	New York	2018-05-02
FSIS21821536	Infantis	comminuted chicken	Chicken	2018	North America	United States	New York	2018-05-02
FSIS21821565	Infantis	raw intact chicken	Chicken	2018	North America	United States	Maryland	2018-05-08
FSIS21821631	Infantis	comminuted chicken	Chicken	2018	North America	United States	Georgia	2018-05-15
FSIS21821643	Infantis	Comminuted Turkey	Turkey	2018	North America	United States	North Carolina	2018-05-19
FSIS21821651	Infantis	comminuted chicken	Chicken	2018	North America	United States	New York	2018-05-19
FSIS21821655	Infantis	raw intact chicken	Chicken	2018	North America	United States	Georgia	2018-05-19
FSIS21821660	Infantis	raw intact chicken	Chicken	2018	North America	United States	North Carolina	2018-05-22
FSIS21821664	Infantis	raw intact chicken	Chicken	2018	North America	United States	New York	2018-06-08
FSIS21821670	Infantis	Comminuted Turkey	Turkey	2018	North America	United States	New York	2018-05-22
FSIS21821674	Infantis	raw intact chicken	Chicken	2018	North America	United States	North Carolina	2018-05-30
FSIS21821675	Infantis	raw intact chicken	Chicken	2018	North America	United States	Mississippi	2018-05-30
FSIS21821685	Infantis	raw intact chicken	Chicken	2018	North America	United States	Maryland	2018-05-30
FSIS21821688	Infantis	comminuted chicken	Chicken	2018	North America	United States	Georgia	2018-06-08
FSIS21821691	Infantis	comminuted chicken	Chicken	2018	North America	United States	North Carolina	2018-06-08
FSIS21821727	Infantis	comminuted chicken	Chicken	2018	North America	United States	New Jersey	2018-05-30
FSIS21821729	Infantis	comminuted chicken	Chicken	2018	North America	United States	Washington	2018-05-30
FSIS21821747	Infantis	chicken carcass	Chicken	2018	North America	United States	Missouri	2018-06-05
FSIS21821752	Infantis	raw intact chicken	Chicken	2018	North America	United States	Connecticut	2018-06-05
FSIS21821769	Infantis	raw intact chicken	Chicken	2018	North America	United States	Maryland	2018-06-05
FSIS21821770	Infantis	comminuted chicken	Chicken	2018	North America	United States	Pennsylvania	2018-06-12
FSIS21821775	Infantis	raw intact chicken	Chicken	2018	North America	United States	Arkansas	2018-06-08
FSIS21821780	Infantis	comminuted chicken	Chicken	2018	North America	United States	New Jersey	2018-06-08
FSIS21821781	Infantis	comminuted chicken	Chicken	2018	North America	United States	Delaware	2018-06-08
FSIS21821786	Infantis	comminuted chicken	Chicken	2018	North America	United States	Pennsylvania	2018-06-08
FSIS21821791	Infantis	comminuted chicken	Chicken	2018	North America	United States	Massachusetts	2018-06-08
FSIS21821794	Infantis	raw intact chicken	Chicken	2018	North America	United States	Arkansas	2018-06-08
FSIS21821795	Infantis	raw intact chicken	Chicken	2018	North America	United States	Georgia	2018-06-08
FSIS21821797	Infantis	raw intact chicken	Chicken	2018	North America	United States	Virginia	2018-06-12
FSIS21821799	Infantis	raw intact chicken	Chicken	2018	North America	United States	Maryland	2018-06-12
FSIS21821810	Infantis	raw intact chicken	Chicken	2018	North America	United States	California	2018-06-12
FSIS21821814	Infantis	raw intact chicken	Chicken	2018	North America	United States	Maryland	2018-06-12
FSIS21821822	Infantis	comminuted chicken	Chicken	2018	North America	United States	New Jersey	2018-06-12
FSIS21821885	Infantis	raw intact chicken	Chicken	2018	North America	United States	Kentucky	2018-06-14
FSIS21821890	Infantis	chicken carcass	Chicken	2018	North America	United States	Maryland	2018-06-15
FSIS21821891	Infantis	raw intact chicken	Chicken	2018	North America	United States	Delaware	2018-06-15
FSIS21821899	Infantis	raw intact chicken	Chicken	2018	North America	United States	Delaware	2018-06-15
FSIS21821903	Infantis	comminuted chicken	Chicken	2018	North America	United States	Michigan	2018-06-15
FSIS21821917	Infantis	comminuted chicken	Chicken	2018	North America	United States	New Jersey	2018-08-14
FSIS21821925	Infantis	comminuted chicken	Chicken	2018	North America	United States	Texas	2018-08-14
FSIS21821934	Infantis	Comminuted Turkey	Turkey	2018	North America	United States	North Carolina	2018-08-14
FSIS21821939	Infantis	comminuted chicken	Chicken	2018	North America	United States	New Jersey	2018-08-20
FSIS21821943	Infantis	chicken carcass	Chicken	2018	North America	United States	Virginia	2018-08-20
FSIS21821969	Infantis	comminuted chicken	Chicken	2018	North America	United States	New Jersey	2018-08-27
FSIS21821970	Infantis	comminuted chicken	Chicken	2018	North America	United States	Georgia	2018-08-27
FSIS21821976	Infantis	comminuted chicken	Chicken	2018	North America	United States	New York	2018-08-27
FSIS21821977	Infantis	Comminuted Turkey	Turkey	2018	North America	United States	North Carolina	2018-08-27
FSIS21821984	Infantis	raw intact chicken	Chicken	2018	North America	United States	Kentucky	2018-08-27
FSIS21821988	Infantis	comminuted chicken	Chicken	2018	North America	United States	Connecticut	2018-08-31
FSIS21822011	Infantis	raw intact chicken	Chicken	2018	North America	United States	New York	2018-08-31
FSIS21822014	Infantis	comminuted chicken	Chicken	2018	North America	United States	Georgia	2018-08-31
FSIS21822024	Infantis	comminuted chicken	Chicken	2018	North America	United States	California	2018-09-06
FSIS21822026	Infantis	comminuted chicken	Chicken	2018	North America	United States	Virginia	2018-09-04
FSIS21822038	Infantis	comminuted chicken	Chicken	2018	North America	United States	Virginia	2018-09-04
FSIS21822052	Infantis	comminuted chicken	Chicken	2018	North America	United States	Pennsylvania	2018-09-06
FSIS21822056	Infantis	chicken carcass	Chicken	2018	North America	United States	North Carolina	2018-09-06
FSIS21822057	Infantis	raw intact chicken	Chicken	2018	North America	United States	New York	2018-09-06
FSIS21822060	Infantis	comminuted chicken	Chicken	2018	North America	United States	North Carolina	2018-09-06
FSIS21822061	Infantis	comminuted chicken	Chicken	2018	North America	United States	Michigan	2018-09-06
FSIS21822080	Infantis	raw intact chicken	Chicken	2018	North America	United States	West Virginia	2018-09-13
FSIS21822083	Infantis	comminuted chicken	Chicken	2018	North America	United States	Georgia	2018-09-13
FSIS21822089	Infantis	Comminuted Turkey	Turkey	2018	North America	United States	North Carolina	2018-09-13
FSIS21822099	Infantis	raw intact chicken	Chicken	2018	North America	United States	Massachusetts	2018-09-19
FSIS21822102	Infantis	Comminuted Turkey	Turkey	2018	North America	United States	Arkansas	2018-09-13
FSIS21822108	Infantis	raw intact chicken	Chicken	2018	North America	United States	Arkansas	2018-09-13
FSIS21822115	Infantis	comminuted chicken	Chicken	2018	North America	United States	Michigan	2018-09-14
FSIS21822136	Infantis	comminuted chicken	Chicken	2018	North America	United States	Colorado	2018-09-19
FSIS21822138	Infantis	raw intact chicken	Chicken	2018	North America	United States	North Carolina	2018-09-19
FSIS21822151	Infantis	comminuted chicken	Chicken	2018	North America	United States	Oregon	2018-09-30
FSIS21822173	Infantis	comminuted chicken	Chicken	2018	North America	United States	Pennsylvania	2018-09-30
FSIS21822182	Infantis	comminuted chicken	Chicken	2018	North America	United States	North Carolina	2018-09-28
FSIS21822190	Infantis	raw intact chicken	Chicken	2018	North America	United States	Kentucky	2018-09-28
FSIS21822191	Infantis	raw intact chicken	Chicken	2018	North America	United States	Virginia	2018-09-28
FSIS21822243	Infantis	comminuted chicken	Chicken	2018	North America	United States	Wisconsin	2018-10-14
FSIS21822284	Infantis	raw intact chicken	Chicken	2018	North America	United States	California	2018-10-10
FSIS21822302	Infantis	Comminuted Turkey	Turkey	2018	North America	United States	North Carolina	2018-10-13
FSIS21822306	Infantis	raw intact chicken	Chicken	2018	North America	United States	Delaware	2018-10-15
FSIS21822307	Infantis	chicken carcass	Chicken	2018	North America	United States	Delaware	2018-10-15
FSIS21822326	Infantis	Comminuted Turkey	Turkey	2018	North America	United States	North Carolina	2018-10-15
FSIS21822327	Infantis	comminuted chicken	Chicken	2018	North America	United States	Pennsylvania	2018-10-17
FSIS21822328	Infantis	raw intact chicken	Chicken	2018	North America	United States	Missouri	2018-10-17
FSIS21822346	Infantis	raw intact chicken	Chicken	2018	North America	United States	Connecticut	2018-10-17
FSIS21822348	Infantis	comminuted chicken	Chicken	2018	North America	United States	Pennsylvania	2018-10-17
FSIS21822476	Infantis	comminuted chicken	Chicken	2018	North America	United States	California	2018-10-27
FSIS21822489	Infantis	comminuted chicken	Chicken	2018	North America	United States	Pennsylvania	2018-10-25
FSIS21822496	Infantis	raw intact chicken	Chicken	2018	North America	United States	Maryland	2018-10-25
FSIS21822535	Infantis	chicken carcass	Chicken	2018	North America	United States	North Carolina	2018-10-30
FSIS21822541	Infantis	comminuted chicken	Chicken	2018	North America	United States	Connecticut	2018-10-28
FSIS21822547	Infantis	raw intact chicken	Chicken	2018	North America	United States	New York	2018-10-30
FSIS21822551	Infantis	comminuted chicken	Chicken	2018	North America	United States	Massachusetts	2018-10-30
FSIS21822576	Infantis	raw intact chicken	Chicken	2018	North America	United States	Massachusetts	2018-11-07
FSIS21822584	Infantis	comminuted chicken	Chicken	2018	North America	United States	Michigan	2018-11-07
FSIS21822613	Infantis	raw intact chicken	Chicken	2018	North America	United States	New Jersey	2018-11-07
FSIS21822620	Infantis	comminuted chicken	Chicken	2018	North America	United States	New York	2018-11-07
FSIS21822625	Infantis	raw intact chicken	Chicken	2018	North America	United States	Missouri	2018-11-07
FSIS21822631	Infantis	comminuted chicken	Chicken	2018	North America	United States	Maryland	2018-11-07
FSIS21822663	Infantis	raw intact chicken	Chicken	2018	North America	United States	Alabama	2018-11-09
FSIS21822665	Infantis	comminuted chicken	Chicken	2018	North America	United States	New Jersey	2018-11-09
FSIS21822671	Infantis	raw intact chicken	Chicken	2018	North America	United States	Delaware	2018-11-09
FSIS21822673	Infantis	comminuted chicken	Chicken	2018	North America	United States	Florida	2018-11-09
FSIS21822675	Infantis	comminuted chicken	Chicken	2018	North America	United States	Pennsylvania	2018-11-09
FSIS21822676	Infantis	comminuted chicken	Chicken	2018	North America	United States	Pennsylvania	2018-11-09
FSIS21822721	Infantis	chicken carcass	Chicken	2018	North America	United States	Delaware	2018-11-20
FSIS21822726	Infantis	comminuted chicken	Chicken	2018	North America	United States	Oklahoma	2018-11-20
FSIS21822752	Infantis	chicken carcass	Chicken	2018	North America	United States	Maryland	2018-11-20
FSIS21822753	Infantis	Comminuted Turkey	Turkey	2018	North America	United States	North Carolina	2018-11-20
FSIS21822767	Infantis	comminuted chicken	Chicken	2018	North America	United States	Oregon	2018-11-20
FSIS21822810	Infantis	raw intact chicken	Chicken	2018	North America	United States	Virginia	2018-11-21
FSIS21822844	Infantis	comminuted chicken	Chicken	2018	North America	United States	Georgia	2018-11-30
FSIS21822860	Infantis	raw intact chicken	Chicken	2018	North America	United States	Virginia	2018-11-30
FSIS21822865	Infantis	comminuted chicken	Chicken	2018	North America	United States	Delaware	2018-11-30
FSIS21822923	Infantis	Comminuted Turkey	Turkey	2018	North America	United States	Florida	2018-12-15
FSIS21822947	Infantis	raw intact chicken	Chicken	2018	North America	United States	Kentucky	2018-12-15
FSIS21822957	Infantis	raw intact chicken	Chicken	2018	North America	United States	Maryland	2018-12-15
FSIS21822991	Infantis	raw intact chicken	Chicken	2018	North America	United States	Maryland	2018-12-15
FSIS21822993	Infantis	Product-Raw-Ground, Comminuted or Otherwise Nonintact-Pork	Swine	2018	North America	United States	Virginia	2018-12-15
FSIS21822997	Infantis	raw intact chicken	Chicken	2018	North America	United States	Kentucky	2018-12-15
FSIS21823000	Infantis	comminuted chicken	Chicken	2018	North America	United States	Massachusetts	2018-12-15
FSIS21823001	Infantis	comminuted chicken	Chicken	2018	North America	United States	North Carolina	2018-12-18
FSIS21823005	Infantis	comminuted chicken	Chicken	2018	North America	United States	New York	2018-12-18
FSIS21823012	Infantis	raw intact chicken	Chicken	2018	North America	United States	California	2018-12-18
FSIS21823015	Infantis	chicken carcass	Chicken	2018	North America	United States	Maryland	2018-12-20
FSIS21823045	Infantis	comminuted chicken	Chicken	2018	North America	United States	Georgia	2019-01-01
FSIS21823046	Infantis	chicken carcass	Chicken	2018	North America	United States	Delaware	2019-01-01
FSIS21823052	Infantis	raw intact chicken	Chicken	2018	North America	United States	North Carolina	2019-01-08
FSIS21823054	Infantis	Comminuted Turkey	Turkey	2018	North America	United States	North Carolina	2019-01-15
FSIS21823113	Infantis	comminuted chicken	Chicken	2018	North America	United States	North Carolina	2019-01-08
FSIS21823117	Infantis	comminuted chicken	Chicken	2018	North America	United States	Michigan	2019-01-08
FSIS21823121	Infantis	raw intact chicken	Chicken	2018	North America	United States	Virginia	2019-01-08
FSIS21923141	Infantis	comminuted chicken	Chicken	2018	North America	United States	Minnesota	2019-01-08
FSIS21923145	Infantis	raw intact chicken	Chicken	2018	North America	United States	Maryland	2019-01-08
FSIS21923148	Infantis	raw intact chicken	Chicken	2018	North America	United States	Arkansas	2019-01-08
FSIS21923152	Infantis	comminuted chicken	Chicken	2018	North America	United States	Connecticut	2019-01-08
FSIS21923203	Infantis	raw intact chicken	Chicken	2018	North America	United States	New York	2019-01-15
FSIS21923224	Infantis	comminuted chicken	Chicken	2019	North America	United States	Georgia	2019-01-15
FSIS21923226	Infantis	raw intact chicken	Chicken	2019	North America	United States	North Carolina	2019-01-15
FSIS21923228	Infantis	raw intact chicken	Chicken	2019	North America	United States	New Jersey	2019-01-17
FSIS21923257	Infantis	raw intact chicken	Chicken	2019	North America	United States	Maryland	2019-01-25
FSIS21923261	Infantis	comminuted chicken	Chicken	2019	North America	United States	Virginia	2019-01-25
FSIS21923266	Infantis	raw intact chicken	Chicken	2019	North America	United States	New York	2019-01-25
FSIS21923267	Infantis	raw intact chicken	Chicken	2019	North America	United States	Minnesota	2019-01-25
FSIS21923295	Infantis	raw intact chicken	Chicken	2019	North America	United States	New Jersey	2019-01-28
FSIS21923321	Infantis	raw intact chicken	Chicken	2019	North America	United States	Kentucky	2019-01-29
FSIS21923372	Infantis	comminuted chicken	Chicken	2019	North America	United States	Michigan	2019-02-01
FSIS21923374	Infantis	raw intact chicken	Chicken	2019	North America	United States	Kentucky	2019-02-01
FSIS21923394	Infantis	comminuted chicken	Chicken	2019	North America	United States	Massachusetts	2019-02-03
FSIS21923395	Infantis	comminuted chicken	Chicken	2019	North America	United States	New York	2019-02-21
FSIS21923396	Infantis	comminuted chicken	Chicken	2019	North America	United States	Pennsylvania	2019-02-03
FSIS21923397	Infantis	comminuted chicken	Chicken	2019	North America	United States	Pennsylvania	2019-02-03
FSIS21923422	Infantis	comminuted chicken	Chicken	2019	North America	United States	Alabama	2019-02-06
FSIS21923423	Infantis	comminuted chicken	Chicken	2019	North America	United States	New Jersey	2019-02-06
FSIS21923430	Infantis	comminuted chicken	Chicken	2019	North America	United States	Delaware	2019-02-11
FSIS21923432	Infantis	comminuted chicken	Chicken	2019	North America	United States	New York	2019-02-11
FSIS21923440	Infantis	comminuted chicken	Chicken	2019	North America	United States	Michigan	2019-02-11
FSIS21923479	Infantis	raw intact chicken	Chicken	2019	North America	United States	Pennsylvania	2019-02-11
FSIS21923485	Infantis	comminuted chicken	Chicken	2019	North America	United States	Georgia	2019-02-11
FSIS21923487	Infantis	comminuted chicken	Chicken	2019	North America	United States	Massachusetts	2019-02-11
FSIS21923488	Infantis	comminuted chicken	Chicken	2019	North America	United States	Pennsylvania	2019-02-11
FSIS21923524	Infantis	comminuted chicken	Chicken	2019	North America	United States	Pennsylvania	2019-02-21
FSIS21923529	Infantis	comminuted chicken	Chicken	2019	North America	United States	Delaware	2019-02-16
FSIS21923535	Infantis	chicken carcass	Chicken	2019	North America	United States	Arkansas	2019-02-16
FSIS21923536	Infantis	raw intact chicken	Chicken	2019	North America	United States	Kentucky	2019-02-25
FSIS21923537	Infantis	raw intact chicken	Chicken	2019	North America	United States	Tennessee	2019-02-16
FSIS21923543	Infantis	comminuted chicken	Chicken	2019	North America	United States	Virginia	2019-02-25
FSIS21923588	Infantis	comminuted chicken	Chicken	2019	North America	United States	Georgia	2019-02-25
FSIS21923591	Infantis	comminuted chicken	Chicken	2019	North America	United States	Connecticut	2019-02-25
FSIS21923593	Infantis	comminuted chicken	Chicken	2019	North America	United States	Alabama	2019-02-25
FSIS21923622	Infantis	comminuted chicken	Chicken	2019	North America	United States	Texas	2019-03-03
FSIS21923652	Infantis	comminuted chicken	Chicken	2019	North America	United States	Massachusetts	2019-03-07
FSIS21923653	Infantis	comminuted chicken	Chicken	2019	North America	United States	New York	2019-03-07
FSIS21923664	Infantis	comminuted chicken	Chicken	2019	North America	United States	Michigan	2019-03-19
FSIS21923695	Infantis	comminuted chicken	Chicken	2019	North America	United States	California	2019-03-22
FSIS21923698	Infantis	raw intact chicken	Chicken	2019	North America	United States	Maryland	2019-03-22
FSIS21923712	Infantis	raw intact chicken	Chicken	2019	North America	United States	Arkansas	2019-03-19
FSIS21923715	Infantis	raw intact chicken	Chicken	2019	North America	United States	Maryland	2019-03-19
FSIS21923718	Infantis	raw intact chicken	Chicken	2019	North America	United States	Wisconsin	2019-03-19
FSIS21923743	Infantis	raw intact chicken	Chicken	2019	North America	United States	Arkansas	2019-03-19
FSIS21923762	Infantis	chicken carcass	Chicken	2019	North America	United States	North Carolina	2019-04-07
FSIS21923769	Infantis	raw intact chicken	Chicken	2019	North America	United States	Missouri	2019-03-25
FSIS21923770	Infantis	chicken carcass	Chicken	2019	North America	United States	Maryland	2019-03-25
FSIS21923774	Infantis	comminuted chicken	Chicken	2019	North America	United States	Georgia	2019-04-01
FSIS21923822	Infantis	comminuted chicken	Chicken	2019	North America	United States	New York	2019-04-01
FSIS21923824	Infantis	comminuted chicken	Chicken	2019	North America	United States	New York	2019-04-01
FSIS21923827	Infantis	raw intact chicken	Chicken	2019	North America	United States	Maryland	2019-04-01
FSIS21923849	Infantis	comminuted chicken	Chicken	2019	North America	United States	Michigan	2019-04-01
FSIS21923851	Infantis	comminuted chicken	Chicken	2019	North America	United States	California	2019-04-03
FSIS21923852	Infantis	raw intact chicken	Chicken	2019	North America	United States	New York	2019-04-03
FSIS21923853	Infantis	raw intact chicken	Chicken	2019	North America	United States	Maryland	2019-04-03
FSIS21923856	Infantis	comminuted chicken	Chicken	2019	North America	United States	New York	2019-04-03
FSIS21923882	Infantis	chicken carcass	Chicken	2019	North America	United States	North Carolina	2019-04-03
FSIS21923910	Infantis	comminuted chicken	Chicken	2019	North America	United States	Michigan	2019-04-12
FSIS21923917	Infantis	raw intact chicken	Chicken	2019	North America	United States	California	2019-04-12
FSIS21923922	Infantis	raw intact chicken	Chicken	2019	North America	United States	Connecticut	2019-04-16
FSIS21923923	Infantis	raw intact chicken	Chicken	2019	North America	United States	Georgia	2019-04-16
FSIS21924006	Infantis	chicken carcass	Chicken	2019	North America	United States	Maryland	2019-04-23
FSIS21924034	Infantis	raw intact chicken	Chicken	2019	North America	United States	Minnesota	2019-04-23
FSIS21924042	Infantis	raw intact chicken	Chicken	2019	North America	United States	North Carolina	2019-04-24
FSIS21924051	Infantis	comminuted chicken	Chicken	2019	North America	United States	Arkansas	2019-04-21
FSIS21924052	Infantis	comminuted chicken	Chicken	2019	North America	United States	Connecticut	2019-04-21
FSIS21924053	Infantis	comminuted chicken	Chicken	2019	North America	United States	Delaware	2019-04-21
FSIS21924061	Infantis	comminuted chicken	Chicken	2019	North America	United States	Virginia	2019-04-21
FSIS21924065	Infantis	raw intact chicken	Chicken	2019	North America	United States	Maryland	2019-04-23
FSIS21924120	Infantis	raw intact chicken	Chicken	2019	North America	United States	North Carolina	2019-04-24
FSIS21924207	Infantis	Comminuted Turkey	Turkey	2019	North America	United States	Missouri	2019-05-06
FSIS21924209	Infantis	comminuted chicken	Chicken	2019	North America	United States	Delaware	2019-05-06
FSIS21924226	Infantis	raw intact chicken	Chicken	2019	North America	United States	Maryland	2019-05-06
FSIS21924254	Infantis	chicken carcass	Chicken	2019	North America	United States	Virginia	2019-05-08
FSIS21924260	Infantis	raw intact chicken	Chicken	2019	North America	United States	Virginia	2019-05-08
FSIS21924266	Infantis	comminuted chicken	Chicken	2019	North America	United States	Georgia	2019-05-14
FSIS21924291	Infantis	raw intact chicken	Chicken	2019	North America	United States	Delaware	2019-05-14
FSIS21924353	Infantis	comminuted chicken	Chicken	2019	North America	United States	New York	2019-05-30
FSIS21924364	Infantis	chicken carcass	Chicken	2019	North America	United States	Missouri	2019-05-30
FSIS21924366	Infantis	comminuted chicken	Chicken	2019	North America	United States	New York	2019-05-30
FSIS21924367	Infantis	comminuted chicken	Chicken	2019	North America	United States	California	2019-05-30
FSIS21924378	Infantis	comminuted chicken	Chicken	2019	North America	United States	Delaware	2019-05-30
FSIS21924423	Infantis	comminuted chicken	Chicken	2019	North America	United States	Washington	2019-06-04
FSIS21924430	Infantis	raw intact chicken	Chicken	2019	North America	United States	New York	2019-05-30
FSIS21924431	Infantis	raw intact chicken	Chicken	2019	North America	United States	Maryland	2019-05-30
FSIS21924432	Infantis	comminuted chicken	Chicken	2019	North America	United States	Connecticut	2019-05-30
FSIS21924434	Infantis	comminuted chicken	Chicken	2019	North America	United States	North Carolina	2019-05-30
FSIS21924435	Infantis	raw intact chicken	Chicken	2019	North America	United States	Missouri	2019-05-30
FSIS21924444	Infantis	comminuted chicken	Chicken	2019	North America	United States	Pennsylvania	2019-06-04
FSIS21924487	Infantis	chicken carcass	Chicken	2019	North America	United States	Virginia	2019-06-04
FSIS21924488	Infantis	Animal-Turkey-Turkey Carcass Sponge	Turkey	2019	North America	United States	South Dakota	2019-06-04
FSIS21924490	Infantis	comminuted chicken	Chicken	2019	North America	United States	Georgia	2019-06-06
FSIS21924494	Infantis	raw intact chicken	Chicken	2019	North America	United States	Massachusetts	2019-06-11
FSIS21924511	Infantis	comminuted chicken	Chicken	2019	North America	United States	Michigan	2019-06-15
FSIS21924520	Infantis	comminuted chicken	Chicken	2019	North America	United States	Connecticut	2019-06-11
FSIS21924523	Infantis	comminuted chicken	Chicken	2019	North America	United States	California	2019-06-11
FSIS21924527	Infantis	comminuted chicken	Chicken	2019	North America	United States	Minnesota	2019-06-15
FSIS21924530	Infantis	raw intact chicken	Chicken	2019	North America	United States	Arkansas	2019-06-06
FSIS21924538	Infantis	comminuted chicken	Chicken	2019	North America	United States	Connecticut	2019-06-11
FSIS21924562	Infantis	Comminuted Turkey	Turkey	2019	North America	United States	North Carolina	2019-06-12
FSIS21924579	Infantis	raw intact chicken	Chicken	2019	North America	United States	Virginia	2019-06-14
FSIS21924580	Infantis	raw intact chicken	Chicken	2019	North America	United States	South Carolina	2019-06-14
FSIS21924581	Infantis	chicken carcass	Chicken	2019	North America	United States	North Carolina	2019-06-14
FSIS21924612	Infantis	Comminuted Turkey	Turkey	2019	North America	United States	Missouri	2019-06-14
FSIS21924644	Infantis	raw intact chicken	Chicken	2019	North America	United States	Alabama	2019-06-19
FSIS21924704	Infantis	comminuted chicken	Chicken	2019	North America	United States	Virginia	2019-06-28
FSIS21924705	Infantis	raw intact chicken	Chicken	2019	North America	United States	Missouri	2019-06-28
FSIS21924711	Infantis	comminuted chicken	Chicken	2019	North America	United States	Delaware	2019-06-28
FSIS21924717	Infantis	comminuted chicken	Chicken	2019	North America	United States	Minnesota	2019-06-28
FSIS21924721	Infantis	raw intact chicken	Chicken	2019	North America	United States	North Carolina	2019-06-28
FSIS31700005	Infantis	raw intact chicken	Chicken	2017	North America	United States	Delaware	2018-01-09
FSIS31700016	Infantis	raw intact chicken	Chicken	2017	North America	United States	Arkansas	2018-01-02
FSIS31800077	Infantis	comminuted chicken	Chicken	2018	North America	United States	North Carolina	2018-01-30
FSIS31800093	Infantis	raw intact chicken	Chicken	2018	North America	United States	Georgia	2018-02-07
FSIS31800134	Infantis	raw intact chicken	Chicken	2018	North America	United States	Maryland	2018-02-14
FSIS31800156	Infantis	comminuted chicken	Chicken	2018	North America	United States	Virginia	2018-02-22
FSIS31800158	Infantis	comminuted chicken	Chicken	2018	North America	United States	New Jersey	2018-02-22
FSIS31800160	Infantis	raw intact chicken	Chicken	2018	North America	United States	Georgia	2018-03-01
FSIS31800181	Infantis	comminuted chicken	Chicken	2018	North America	United States	North Carolina	2018-03-07
FSIS31800190	Infantis	raw intact chicken	Chicken	2018	North America	United States	Massachusetts	2018-03-07
FSIS31800234	Infantis	raw intact chicken	Chicken	2018	North America	United States	North Carolina	2018-03-16
FSIS31800237	Infantis	Comminuted Turkey	Turkey	2018	North America	United States	North Carolina	2018-03-16
FSIS31800265	Infantis	Product-Raw-Ground, Comminuted or Otherwise Nonintact-Pork	Swine	2018	North America	United States	California	2018-03-27
FSIS31800267	Infantis	comminuted chicken	Chicken	2018	North America	United States	Colorado	2018-03-27
FSIS31800279	Infantis	raw intact chicken	Chicken	2018	North America	United States	New York	2018-03-27
FSIS31800287	Infantis	comminuted chicken	Chicken	2018	North America	United States	Georgia	2018-03-27
FSIS31800289	Infantis	chicken carcass	Chicken	2018	North America	United States	New York	2018-03-27
FSIS31800329	Infantis	chicken carcass	Chicken	2018	North America	United States	Maryland	2018-04-16
FSIS31800333	Infantis	comminuted chicken	Chicken	2018	North America	United States	Michigan	2018-04-26
FSIS31800350	Infantis	comminuted chicken	Chicken	2018	North America	United States	Ohio	2018-04-28
FSIS31800351	Infantis	comminuted chicken	Chicken	2018	North America	United States	North Carolina	2018-05-02
FSIS31800360	Infantis	comminuted chicken	Chicken	2018	North America	United States	New Jersey	2018-05-16
FSIS31800361	Infantis	comminuted chicken	Chicken	2018	North America	United States	Georgia	2018-05-08
FSIS31800368	Infantis	comminuted chicken	Chicken	2018	North America	United States	New Jersey	2018-05-02
FSIS31800370	Infantis	Comminuted Turkey	Turkey	2018	North America	United States	Vermont	2018-05-02
FSIS31800373	Infantis	comminuted chicken	Chicken	2018	North America	United States	Kentucky	2018-05-16
FSIS31800386	Infantis	comminuted chicken	Chicken	2018	North America	United States	North Carolina	2018-05-16
FSIS31800402	Infantis	comminuted chicken	Chicken	2018	North America	United States	New Jersey	2018-05-16
FSIS31800405	Infantis	comminuted chicken	Chicken	2018	North America	United States	Virginia	2018-05-16
FSIS31800430	Infantis	chicken carcass	Chicken	2018	North America	United States	Missouri	2018-05-22
FSIS31800434	Infantis	comminuted chicken	Chicken	2018	North America	United States	North Carolina	2018-05-22
FSIS31800442	Infantis	comminuted chicken	Chicken	2018	North America	United States	Michigan	2018-05-22
FSIS31800454	Infantis	raw intact chicken	Chicken	2018	North America	United States	North Carolina	2018-06-16
FSIS31800471	Infantis	raw intact chicken	Chicken	2018	North America	United States	Maryland	2018-05-30
FSIS31800494	Infantis	comminuted chicken	Chicken	2018	North America	United States	Massachusetts	2018-06-01
FSIS31800496	Infantis	raw intact chicken	Chicken	2018	North America	United States	Pennsylvania	2018-06-16
FSIS31800505	Infantis	comminuted chicken	Chicken	2018	North America	United States	North Carolina	2018-06-08
FSIS31800508	Infantis	raw intact chicken	Chicken	2018	North America	United States	Delaware	2018-06-08
FSIS31800521	Infantis	comminuted chicken	Chicken	2018	North America	United States	Delaware	2018-06-12
FSIS31800547	Infantis	raw intact chicken	Chicken	2018	North America	United States	North Carolina	2018-06-12
FSIS31800548	Infantis	comminuted chicken	Chicken	2018	North America	United States	Georgia	2018-06-25
FSIS31800552	Infantis	raw intact chicken	Chicken	2018	North America	United States	Alabama	2018-06-18
FSIS31800563	Infantis	comminuted chicken	Chicken	2018	North America	United States	Delaware	2018-06-12
FSIS31800575	Infantis	raw intact chicken	Chicken	2018	North America	United States	Delaware	2018-06-15
FSIS31800584	Infantis	raw intact chicken	Chicken	2018	North America	United States	New York	2018-06-20
FSIS31800586	Infantis	comminuted chicken	Chicken	2018	North America	United States	Delaware	2018-06-20
FSIS31800596	Infantis	raw intact chicken	Chicken	2018	North America	United States	Virginia	2018-06-20
FSIS31800598	Infantis	chicken carcass	Chicken	2018	North America	United States	Delaware	2018-06-20
FSIS31800603	Infantis	raw intact chicken	Chicken	2018	North America	United States	New York	2018-06-20
FSIS31800605	Infantis	comminuted chicken	Chicken	2018	North America	United States	Georgia	2018-06-20
FSIS31800614	Infantis	comminuted chicken	Chicken	2018	North America	United States	Oregon	2018-06-25
FSIS31800618	Infantis	comminuted chicken	Chicken	2018	North America	United States	Tennessee	2018-06-25
FSIS31800619	Infantis	raw intact chicken	Chicken	2018	North America	United States	Virginia	2018-06-25
FSIS31800621	Infantis	raw intact chicken	Chicken	2018	North America	United States	Kentucky	2018-07-10
FSIS31800641	Infantis	raw intact chicken	Chicken	2018	North America	United States	New York	2018-07-10
FSIS31800642	Infantis	raw intact chicken	Chicken	2018	North America	United States	Washington	2018-07-10
FSIS31800662	Infantis	comminuted chicken	Chicken	2018	North America	United States	Minnesota	2018-07-02
FSIS31800665	Infantis	raw intact chicken	Chicken	2018	North America	United States	New York	2018-07-02
FSIS31800689	Infantis	raw intact chicken	Chicken	2018	North America	United States	Virginia	2018-07-12
FSIS31800709	Infantis	raw intact chicken	Chicken	2018	North America	United States	New York	2018-07-12
FSIS31800737	Infantis	raw intact chicken	Chicken	2018	North America	United States	Washington	2018-07-21
FSIS31800750	Infantis	raw intact chicken	Chicken	2018	North America	United States	New Jersey	2018-07-18
FSIS31800755	Infantis	raw intact chicken	Chicken	2018	North America	United States	Virginia	2018-07-18
FSIS31800767	Infantis	comminuted chicken	Chicken	2018	North America	United States	Oregon	2018-07-17
FSIS31800769	Infantis	comminuted chicken	Chicken	2018	North America	United States	Texas	2018-07-17
FSIS31800774	Infantis	chicken carcass	Chicken	2018	North America	United States	Virginia	2018-07-23
FSIS31800780	Infantis	comminuted chicken	Chicken	2018	North America	United States	Connecticut	2018-07-24
FSIS31800790	Infantis	comminuted chicken	Chicken	2018	North America	United States	New Jersey	2018-08-10
FSIS31800808	Infantis	comminuted chicken	Chicken	2018	North America	United States	Georgia	2018-08-01
FSIS31800812	Infantis	comminuted beef	Cattle	2018	North America	United States	Georgia	2018-08-01
FSIS31800815	Infantis	chicken carcass	Chicken	2018	North America	United States	Delaware	2018-08-08
FSIS31800816	Infantis	comminuted chicken	Chicken	2018	North America	United States	California	2018-08-08
FSIS31800825	Infantis	comminuted chicken	Chicken	2018	North America	United States	Georgia	2018-08-08
FSIS31800828	Infantis	raw intact chicken	Chicken	2018	North America	United States	Missouri	2018-08-14
FSIS31800829	Infantis	raw intact chicken	Chicken	2018	North America	United States	Maryland	2018-08-08
FSIS31800841	Infantis	raw intact chicken	Chicken	2018	North America	United States	Maryland	2018-08-08
FSIS31800854	Infantis	comminuted chicken	Chicken	2018	North America	United States	California	2018-08-15
FSIS31800856	Infantis	comminuted chicken	Chicken	2018	North America	United States	South Carolina	2018-08-15
FSIS31800875	Infantis	raw intact chicken	Chicken	2018	North America	United States	Virginia	2018-08-14
FSIS31800884	Infantis	raw intact chicken	Chicken	2018	North America	United States	Florida	2018-08-15
FSIS31800891	Infantis	comminuted chicken	Chicken	2018	North America	United States	Georgia	2018-08-21
FSIS31800902	Infantis	comminuted chicken	Chicken	2018	North America	United States	Georgia	2018-08-20
FSIS31800906	Infantis	raw intact chicken	Chicken	2018	North America	United States	North Carolina	2018-08-20
FSIS31800912	Infantis	chicken carcass	Chicken	2018	North America	United States	Texas	2018-08-27
FSIS31800926	Infantis	comminuted chicken	Chicken	2018	North America	United States	New York	2018-08-28
FSIS31800962	Infantis	comminuted chicken	Chicken	2018	North America	United States	Delaware	2018-09-04
FSIS31800976	Infantis	raw intact chicken	Chicken	2018	North America	United States	Kentucky	2018-09-13
FSIS31800978	Infantis	raw intact chicken	Chicken	2018	North America	United States	Rhode Island	2018-09-13
FSIS31800984	Infantis	comminuted chicken	Chicken	2018	North America	United States	Georgia	2018-09-13
FSIS31800992	Infantis	Comminuted Turkey	Turkey	2018	North America	United States	North Carolina	2018-09-13
FSIS31800994	Infantis	comminuted chicken	Chicken	2018	North America	United States	Georgia	2018-09-13
FSIS31801006	Infantis	comminuted chicken	Chicken	2018	North America	United States	Pennsylvania	2018-09-13
FSIS31801009	Infantis	comminuted chicken	Chicken	2018	North America	United States	North Carolina	2018-09-13
FSIS31801025	Infantis	raw intact chicken	Chicken	2018	North America	United States	Delaware	2018-09-13
FSIS31801076	Infantis	comminuted chicken	Chicken	2018	North America	United States	Florida	2018-09-26
FSIS31801084	Infantis	raw intact chicken	Chicken	2018	North America	United States	Minnesota	2018-09-27
FSIS31801137	Infantis	chicken carcass	Chicken	2018	North America	United States	North Carolina	2018-10-13
FSIS31801212	Infantis	raw intact chicken	Chicken	2018	North America	United States	Washington	2018-11-21
FSIS31801222	Infantis	raw intact chicken	Chicken	2018	North America	United States	Arkansas	2018-11-08
FSIS31801223	Infantis	raw intact chicken	Chicken	2018	North America	United States	North Carolina	2018-11-08
FSIS31801224	Infantis	raw intact chicken	Chicken	2018	North America	United States	New Jersey	2018-11-20
FSIS31801245	Infantis	raw intact chicken	Chicken	2018	North America	United States	New Jersey	2018-11-14
FSIS31801268	Infantis	raw intact chicken	Chicken	2018	North America	United States	Mississippi	2018-11-20
FSIS31801271	Infantis	raw intact chicken	Chicken	2018	North America	United States	Rhode Island	2018-11-29
FSIS31801272	Infantis	raw intact chicken	Chicken	2018	North America	United States	South Carolina	2018-11-21
FSIS31801275	Infantis	comminuted chicken	Chicken	2018	North America	United States	Arkansas	2018-11-21
FSIS31801277	Infantis	raw intact chicken	Chicken	2018	North America	United States	Colorado	2018-11-29
FSIS31801278	Infantis	raw intact chicken	Chicken	2018	North America	United States	Maryland	2018-11-21
FSIS31801290	Infantis	comminuted chicken	Chicken	2018	North America	United States	Wisconsin	2018-11-29
FSIS31801297	Infantis	raw intact chicken	Chicken	2018	North America	United States	North Carolina	2018-12-05
FSIS31801303	Infantis	raw intact chicken	Chicken	2018	North America	United States	Delaware	2018-12-05
FSIS31801318	Infantis	raw intact chicken	Chicken	2018	North America	United States	Pennsylvania	2018-12-05
FSIS31801350	Infantis	comminuted chicken	Chicken	2018	North America	United States	Georgia	2018-12-18
FSIS31801356	Infantis	comminuted chicken	Chicken	2018	North America	United States	Michigan	2019-01-01
FSIS31801357	Infantis	raw intact chicken	Chicken	2018	North America	United States	Arizona	2019-01-01
FSIS31801360	Infantis	comminuted chicken	Chicken	2018	North America	United States	North Carolina	2019-01-01
FSIS31801368	Infantis	raw intact chicken	Chicken	2018	North America	United States	Maryland	2019-01-01
FSIS31901398	Infantis	comminuted chicken	Chicken	2018	North America	United States	Massachusetts	2019-01-09
FSIS31901411	Infantis	comminuted chicken	Chicken	2018	North America	United States	Texas	2019-01-15
FSIS31901417	Infantis	raw intact chicken	Chicken	2018	North America	United States	Alabama	2019-01-17
FSIS31901431	Infantis	chicken carcass	Chicken	2018	North America	United States	North Carolina	2019-01-15
FSIS31901432	Infantis	comminuted chicken	Chicken	2018	North America	United States	Delaware	2019-01-15
FSIS31901447	Infantis	comminuted chicken	Chicken	2019	North America	United States	New York	2019-01-24
FSIS31901450	Infantis	raw intact chicken	Chicken	2019	North America	United States	North Carolina	2019-01-24
FSIS31901466	Infantis	raw intact chicken	Chicken	2019	North America	United States	Delaware	2019-02-09
FSIS31901475	Infantis	raw intact chicken	Chicken	2019	North America	United States	Pennsylvania	2019-01-29
FSIS31901477	Infantis	raw intact chicken	Chicken	2019	North America	United States	Arkansas	2019-01-29
FSIS31901497	Infantis	comminuted chicken	Chicken	2019	North America	United States	Massachusetts	2019-02-05
FSIS31901502	Infantis	comminuted chicken	Chicken	2019	North America	United States	Ohio	2019-01-29
FSIS31901520	Infantis	raw intact chicken	Chicken	2019	North America	United States	North Carolina	2019-02-13
FSIS31901526	Infantis	comminuted chicken	Chicken	2019	North America	United States	North Carolina	2019-02-05
FSIS31901549	Infantis	Comminuted Turkey	Turkey	2019	North America	United States	Pennsylvania	2019-02-18
FSIS31901550	Infantis	comminuted chicken	Chicken	2019	North America	United States	Massachusetts	2019-02-13
FSIS31901569	Infantis	raw intact chicken	Chicken	2019	North America	United States	Maryland	2019-02-14
FSIS31901572	Infantis	comminuted chicken	Chicken	2019	North America	United States	Georgia	2019-02-18
FSIS31901589	Infantis	comminuted chicken	Chicken	2019	North America	United States	Washington	2019-02-25
FSIS31901599	Infantis	raw intact chicken	Chicken	2019	North America	United States	Maryland	2019-02-26
FSIS31901630	Infantis	raw intact chicken	Chicken	2019	North America	United States	Virginia	2019-03-05
FSIS31901669	Infantis	chicken carcass	Chicken	2019	North America	United States	Missouri	2019-03-19
FSIS31901671	Infantis	chicken carcass	Chicken	2019	North America	United States	Virginia	2019-03-19
FSIS31901680	Infantis	chicken carcass	Chicken	2019	North America	United States	Maryland	2019-03-19
FSIS31901687	Infantis	comminuted chicken	Chicken	2019	North America	United States	Georgia	2019-03-26
FSIS31901708	Infantis	Animal-Turkey-Turkey Carcass Sponge	Turkey	2019	North America	United States	Iowa	2019-03-26
FSIS31901709	Infantis	comminuted chicken	Chicken	2019	North America	United States	Virginia	2019-03-26
FSIS31901726	Infantis	raw intact chicken	Chicken	2019	North America	United States	Massachusetts	2019-03-26
FSIS31901728	Infantis	raw intact chicken	Chicken	2019	North America	United States	North Carolina	2019-04-08
FSIS31901752	Infantis	raw intact chicken	Chicken	2019	North America	United States	Maryland	2019-04-08
FSIS31901758	Infantis	comminuted chicken	Chicken	2019	North America	United States	Massachusetts	2019-04-05
FSIS31901780	Infantis	chicken carcass	Chicken	2019	North America	United States	Missouri	2019-04-11
FSIS31901784	Infantis	comminuted chicken	Chicken	2019	North America	United States	Virginia	2019-04-10
FSIS31901818	Infantis	comminuted chicken	Chicken	2019	North America	United States	New Jersey	2019-04-18
FSIS31901821	Infantis	raw intact chicken	Chicken	2019	North America	United States	Maryland	2019-04-26
FSIS31901826	Infantis	chicken carcass	Chicken	2019	North America	United States	South Carolina	2019-04-19
FSIS31901841	Infantis	comminuted chicken	Chicken	2019	North America	United States	Washington	2019-04-23
FSIS31901845	Infantis	raw intact chicken	Chicken	2019	North America	United States	New York	2019-04-23
FSIS31901849	Infantis	chicken carcass	Chicken	2019	North America	United States	Georgia	2019-04-23
FSIS31901851	Infantis	comminuted chicken	Chicken	2019	North America	United States	North Carolina	2019-04-23
FSIS31901863	Infantis	comminuted chicken	Chicken	2019	North America	United States	Virginia	2019-04-26
FSIS31901866	Infantis	comminuted chicken	Chicken	2019	North America	United States	New Jersey	2019-04-26
FSIS31901870	Infantis	chicken carcass	Chicken	2019	North America	United States	Texas	2019-04-26
FSIS31901875	Infantis	comminuted chicken	Chicken	2019	North America	United States	Michigan	2019-04-29
FSIS31901893	Infantis	comminuted chicken	Chicken	2019	North America	United States	Delaware	2019-04-30
FSIS31901894	Infantis	comminuted chicken	Chicken	2019	North America	United States	Massachusetts	2019-04-30
FSIS31901915	Infantis	comminuted chicken	Chicken	2019	North America	United States	North Carolina	2019-05-07
FSIS31901916	Infantis	comminuted chicken	Chicken	2019	North America	United States	Pennsylvania	2019-05-07
FSIS31901923	Infantis	chicken carcass	Chicken	2019	North America	United States	Maryland	2019-05-30
FSIS31901924	Infantis	raw intact chicken	Chicken	2019	North America	United States	Virginia	2019-05-09
FSIS31901927	Infantis	raw intact chicken	Chicken	2019	North America	United States	Delaware	2019-05-09
FSIS31901928	Infantis	comminuted chicken	Chicken	2019	North America	United States	Virginia	2019-05-09
FSIS31901952	Infantis	raw intact chicken	Chicken	2019	North America	United States	New Jersey	2019-05-30
FSIS31901958	Infantis	raw intact chicken	Chicken	2019	North America	United States	North Carolina	2019-05-15
FSIS31901960	Infantis	chicken carcass	Chicken	2019	North America	United States	Oklahoma	2019-05-15
FSIS31901964	Infantis	chicken carcass	Chicken	2019	North America	United States	Arkansas	2019-05-30
FSIS31901983	Infantis	raw intact chicken	Chicken	2019	North America	United States	Minnesota	2019-05-30
FSIS31901989	Infantis	comminuted chicken	Chicken	2019	North America	United States	North Carolina	2019-05-30
FSIS31901996	Infantis	raw intact chicken	Chicken	2019	North America	United States	North Carolina	2019-06-04
FSIS31902005	Infantis	comminuted chicken	Chicken	2019	North America	United States	Michigan	2019-06-04
FSIS31902006	Infantis	raw intact chicken	Chicken	2019	North America	United States	Arkansas	2019-05-30
FSIS31902026	Infantis	comminuted chicken	Chicken	2019	North America	United States	Delaware	2019-05-30
FSIS31902046	Infantis	raw intact chicken	Chicken	2019	North America	United States	Alabama	2019-05-30
FSIS31902061	Infantis	comminuted chicken	Chicken	2019	North America	United States	North Carolina	2019-05-31
FSIS31902092	Infantis	comminuted chicken	Chicken	2019	North America	United States	California	2019-06-16
FSIS31902136	Infantis	raw intact chicken	Chicken	2019	North America	United States	Kentucky	2019-06-12
FSIS31902142	Infantis	comminuted chicken	Chicken	2019	North America	United States	New Jersey	2019-06-12
FSIS31902166	Infantis	comminuted chicken	Chicken	2019	North America	United States	New Jersey	2019-06-18
FSIS31902185	Infantis	raw intact chicken	Chicken	2019	North America	United States	Virginia	2019-06-20
FSIS31902221	Infantis	comminuted chicken	Chicken	2019	North America	United States	North Carolina	2019-06-28
G12A	Infantis (Predicted)	Caeca content (Gallus gallus domesticus)	chicken	2016	South America	Ecuador		2018-11-30T18:28:53Z
G13A	Infantis (Predicted)	Caeca content (Gallus gallus domesticus)	chicken	2016	South America	Ecuador		2018-11-30T18:28:54Z
G15A	Infantis (Predicted)	Caeca content (Gallus gallus domesticus)	chicken	2016	South America	Ecuador		2018-11-30T18:28:52Z
G17A	Infantis (Predicted)	Caeca content (Gallus gallus domesticus)	chicken	2016	South America	Ecuador		2019-06-21T21:53:24Z
G3A	Infantis (Predicted)	Caeca content (Gallus gallus domesticus)	chicken	2016	South America	Ecuador		2018-11-30T18:28:44Z
HA1-210	Infantis (Predicted)	Skin before chiller (Gallus gallus domesticus)	chicken	2015	South America	Ecuador		2018-11-09T19:43:23Z
HA2-211	Infantis (Predicted)	Skin before chiller (Gallus gallus domesticus)	chicken	2015	South America	Ecuador		2018-11-09T19:43:25Z
HD1-213	Infantis (Predicted)	Skin after chiller (Gallus gallus domesticus)	chicken	2015	South America	Ecuador		2018-11-09T19:43:22Z
IA1-174	Infantis (Predicted)	Chicken, skin before chiller	chicken	2015	South America	Ecuador		2019-01-25T15:55:45Z
MD2-184	Infantis (Predicted)	Skin after chiller (Gallus gallus domesticus)	chicken	2015	South America	Ecuador		2018-11-09T19:43:24Z
MD3-185	Infantis (Predicted)	Skin after chiller (Gallus gallus domesticus)	chicken	2015	South America	Ecuador		2018-11-09T19:43:26Z
MH1-A1	Infantis (Predicted)	Skin before chiller (Gallus gallus domesticus)	chicken	2015	South America	Ecuador		2018-08-29T17:10:01Z
MH1-A4	Infantis (Predicted)	Skin before chiller (Gallus gallus domesticus)	chicken	2015	South America	Ecuador		2018-08-29T17:09:59Z
MH1-D4	Infantis (Predicted)	Skin after chiller (Gallus gallus domesticus)	chicken	2015	South America	Ecuador		2018-08-29T17:10:05Z
MH2-A1	Infantis (Predicted)	Skin before chiller (Gallus gallus domesticus)	chicken	2015	South America	Ecuador		2019-06-21T21:53:33Z
MH2-A3	Infantis (Predicted)	Skin before chiller (Gallus gallus domesticus)	chicken	2015	South America	Ecuador		2018-08-29T17:10:06Z
MH2-D1	Infantis (Predicted)	Skin after chiller (Gallus gallus domesticus)	chicken	2015	South America	Ecuador		2018-08-29T17:10:07Z
MH2-D4	Infantis (Predicted)	Skin after chiller (Gallus gallus domesticus)	chicken	2015	South America	Ecuador		2018-08-29T17:10:06Z
MH2-Z1	Infantis (Predicted)	Poultry house, overshoes (Gallus gallus domesticus)	chicken	2015	South America	Ecuador		2018-08-29T17:10:08Z
MH3-A1	Infantis (Predicted)	Skin before chiller (Gallus gallus domesticus)	chicken	2015	South America	Ecuador		2018-10-29T22:02:39Z
MH3-A2	Infantis (Predicted)	Skin before chiller (Gallus gallus domesticus)	chicken	2015	South America	Ecuador		2018-10-29T22:02:40Z
MH3-A3	Infantis (Predicted)	Skin before chiller (Gallus gallus domesticus)	chicken	2015	South America	Ecuador		2018-10-29T22:02:40Z
MH3-C	Infantis (Predicted)	Caeca content (Gallus gallus domesticus)	chicken	2015	South America	Ecuador		2018-10-29T22:02:41Z
MH3-D1	Infantis (Predicted)	Skin after chiller (Gallus gallus domesticus)	chicken	2015	South America	Ecuador		2018-10-29T22:02:37Z
MH3-D2	Infantis (Predicted)	Skin after chiller (Gallus gallus domesticus)	chicken	2015	South America	Ecuador		2018-10-29T22:02:38Z
MH3-D3	Infantis (Predicted)	Skin after chiller (Gallus gallus domesticus)	chicken	2015	South America	Ecuador		2018-10-29T22:02:39Z
MH3-D4	Infantis (Predicted)	Skin after chiller (Gallus gallus domesticus)	chicken	2015	South America	Ecuador		2018-10-29T22:02:39Z
MH3-Z1	Infantis (Predicted)	Poultry house, overshoes (Gallus gallus domesticus)	chicken	2015	South America	Ecuador		2018-10-29T22:02:37Z
MH4-A1	Infantis (Predicted)	Skin before chiller (Gallus gallus domesticus)	chicken	2015	South America	Ecuador		2019-06-21T21:53:30Z
MH4-A2	Infantis (Predicted)	Skin before chiller (Gallus gallus domesticus)	chicken	2015	South America	Ecuador		2018-10-29T22:02:37Z
MH4-A3	Infantis (Predicted)	Skin before chiller (Gallus gallus domesticus)	chicken	2015	South America	Ecuador		2018-10-29T22:02:40Z
MH4-A4	Infantis (Predicted)	Skin before chiller (Gallus gallus domesticus)	chicken	2015	South America	Ecuador		2018-10-29T22:02:39Z
MH4-D1	Infantis (Predicted)	Skin after chiller (Gallus gallus domesticus)	chicken	2015	South America	Ecuador		2018-12-10T22:52:26Z
MH4-D2	Infantis (Predicted)	Skin after chiller (Gallus gallus domesticus)	chicken	2015	South America	Ecuador		2019-06-21T21:53:31Z
MH4-D3	Infantis (Predicted)	Skin after chiller (Gallus gallus domesticus)	chicken	2015	South America	Ecuador		2018-12-10T22:52:24Z
MH4-D4	Infantis (Predicted)	Skin after chiller (Gallus gallus domesticus)	chicken	2015	South America	Ecuador		2019-06-21T21:53:32Z
MH4-Z2	Infantis (Predicted)	Poultry house, overshoes (Gallus gallus domesticus)	chicken	2015	South America	Ecuador		2018-10-29T22:02:40Z
MH5-A1	Infantis (Predicted)	Skin before chiller (Gallus gallus domesticus)	chicken	2015	South America	Ecuador		2018-12-10T22:52:19Z
MH5-A2	Infantis (Predicted)	Skin before chiller (Gallus gallus domesticus)	chicken	2015	South America	Ecuador		2018-12-10T22:52:19Z
MH5-A3	Infantis (Predicted)	Skin before chiller (Gallus gallus domesticus)	chicken	2015	South America	Ecuador		2018-12-10T22:52:20Z
MH5-A4	Infantis (Predicted)	Skin before chiller (Gallus gallus domesticus)	chicken	2015	South America	Ecuador		2018-12-10T22:52:17Z
MH5-C	Infantis (Predicted)	Caeca content (Gallus gallus domesticus)	chicken	2015	South America	Ecuador		2018-12-10T22:52:18Z
MH5-D1	Infantis (Predicted)	Skin after chiller (Gallus gallus domesticus)	chicken	2015	South America	Ecuador		2018-12-10T22:52:20Z
MH5-D2	Infantis (Predicted)	Skin after chiller (Gallus gallus domesticus)	chicken	2015	South America	Ecuador		2018-12-10T22:52:23Z
MH5-D3	Infantis (Predicted)	Skin after chiller (Gallus gallus domesticus)	chicken	2015	South America	Ecuador		2018-12-10T22:52:26Z
MH5-D4	Infantis (Predicted)	Skin after chiller (Gallus gallus domesticus)	chicken	2015	South America	Ecuador		2018-12-10T22:52:24Z
MH5-Z1	Infantis (Predicted)	Poultry house, overshoes (Gallus gallus domesticus)	chicken	2015	South America	Ecuador		2018-12-10T22:52:22Z
MH5-Z2	Infantis (Predicted)	Poultry house, overshoes (Gallus gallus domesticus)	chicken	2015	South America	Ecuador		2018-12-10T22:52:24Z
MH6-A1	Infantis (Predicted)	Skin before chiller (Gallus gallus domesticus)	chicken	2015	South America	Ecuador		2019-06-21T21:53:30Z
MH6-A2	Infantis (Predicted)	Skin before chiller (Gallus gallus domesticus)	chicken	2015	South America	Ecuador		2019-06-21T21:53:30Z
MH6-A3	Infantis (Predicted)	Skin before chiller (Gallus gallus domesticus)	chicken	2015	South America	Ecuador		2019-06-21T21:53:30Z
MH6-A4	Infantis (Predicted)	Skin before chiller (Gallus gallus domesticus)	chicken	2015	South America	Ecuador		2018-12-10T22:52:21Z
MH6-C	Infantis (Predicted)	Caeca content (Gallus gallus domesticus)	chicken	2015	South America	Ecuador		2018-12-10T22:52:18Z
MH6-D1	Infantis (Predicted)	Skin after chiller (Gallus gallus domesticus)	chicken	2015	South America	Ecuador		2018-12-10T22:52:20Z
MH6-D2	Infantis (Predicted)	Skin after chiller (Gallus gallus domesticus)	chicken	2015	South America	Ecuador		2018-12-10T22:52:32Z
MH6-D3	Infantis (Predicted)	Skin after chiller (Gallus gallus domesticus)	chicken	2015	South America	Ecuador		2018-12-10T22:52:30Z
MH6-D4	Infantis (Predicted)	Skin after chiller (Gallus gallus domesticus)	chicken	2015	South America	Ecuador		2018-12-10T22:52:27Z
MH6-Z2	Infantis (Predicted)	Poultry house, overshoes (Gallus gallus domesticus)	chicken	2015	South America	Ecuador		2018-12-10T22:52:18Z
MOD1_Per1	Infantis	biological fluid or tissue	human	2011	South America	Peru		2018-06-29T18:00:34Z
MOD1_Per100	Infantis	biological fluid or tissue	human	2011	South America	Peru		2018-06-28T21:14:58Z
MOD1_Per101	Infantis	biological fluid or tissue	human	2011	South America	Peru		2018-06-28T21:14:58Z
MOD1_Per102	Infantis	biological fluid or tissue	human	2012	South America	Peru		2018-06-28T21:14:58Z
MOD1_Per103	Infantis	biological fluid or tissue	human	2012	South America	Peru		2018-06-28T21:14:57Z
MOD1_Per104	Infantis	biological fluid or tissue	human	2011	South America	Peru		2018-06-28T21:14:58Z
MOD1_Per105	Infantis	biological fluid or tissue	human	2010	South America	Peru		2018-06-28T21:14:59Z
MOD1_Per106	Infantis	biological fluid or tissue	human	2010	South America	Peru		2018-06-28T21:14:59Z
MOD1_Per107	Infantis	biological fluid or tissue	human	2013	South America	Peru		2018-06-28T21:14:49Z
MOD1_Per108	Infantis	biological fluid or tissue	human	2013	South America	Peru		2018-06-28T21:14:48Z
MOD1_Per109	Infantis	biological fluid or tissue	human	2013	South America	Peru		2018-06-28T21:14:47Z
MOD1_Per111	Infantis	biological fluid or tissue	human	2013	South America	Peru		2018-06-28T21:14:47Z
MOD1_Per112	Infantis	biological fluid or tissue	human	2013	South America	Peru		2018-06-28T21:14:48Z
MOD1_Per113	Infantis	biological fluid or tissue	human	2013	South America	Peru		2018-06-28T21:14:47Z
MOD1_Per114	Infantis (Predicted)	biological fluid or tissue	human	2013	South America	Peru		2018-06-28T21:14:48Z
MOD1_Per115	Infantis	biological fluid or tissue	human	2013	South America	Peru		2018-06-28T21:14:48Z
MOD1_Per116	Infantis	biological fluid or tissue	human	2013	South America	Peru		2018-06-28T21:14:54Z
MOD1_Per118	Infantis	biological fluid or tissue	human	2013	South America	Peru		2018-06-28T21:14:56Z
MOD1_Per12	Infantis	biological fluid or tissue	human	2012	South America	Peru		2018-06-29T18:00:39Z
MOD1_Per120	Infantis	biological fluid or tissue	human	2013	South America	Peru		2018-06-28T21:14:57Z
MOD1_Per121	Infantis	biological fluid or tissue	human	2012	South America	Peru		2018-06-28T21:14:57Z
MOD1_Per128	Infantis	biological fluid or tissue	human	2013	South America	Peru		2018-06-28T21:14:57Z
MOD1_Per129	Infantis	biological fluid or tissue	human	2011	South America	Peru		2018-06-28T21:14:56Z
MOD1_Per13	Infantis	biological fluid or tissue	human	2011	South America	Peru		2018-06-29T18:00:39Z
MOD1_Per130	Infantis	biological fluid or tissue	human	2012	South America	Peru		2018-06-28T21:14:56Z
MOD1_Per131	Infantis	biological fluid or tissue	human	2011	South America	Peru		2018-06-28T21:14:56Z
MOD1_Per132	Infantis	biological fluid or tissue	human	2014	South America	Peru		2018-06-28T21:14:56Z
MOD1_Per133	Infantis	biological fluid or tissue	human	2013	South America	Peru		2018-06-28T21:14:55Z
MOD1_Per134	Infantis (Predicted)	biological fluid or tissue	human	2012	South America	Peru		2018-06-28T21:14:55Z
MOD1_Per135	Infantis	biological fluid or tissue	human	2012	South America	Peru		2018-06-28T21:15:01Z
MOD1_Per136	Infantis	biological fluid or tissue	human	2013	South America	Peru		2017-07-05T17:06:44Z
MOD1_Per137	Infantis	biological fluid or tissue	human	2013	South America	Peru		2018-06-28T21:15:00Z
MOD1_Per138	Infantis	biological fluid or tissue	human	2013	South America	Peru		2018-06-28T21:14:59Z
MOD1_Per139	Infantis	biological fluid or tissue	human	2014	South America	Peru		2018-06-28T21:14:55Z
MOD1_Per14	Infantis	biological fluid or tissue	human	2012	South America	Peru		2018-06-29T18:00:39Z
MOD1_Per140	Infantis	biological fluid or tissue	human	2014	South America	Peru		2018-06-28T21:15:00Z
MOD1_Per141	Infantis	biological fluid or tissue	human	2012	South America	Peru		2018-06-28T21:14:47Z
MOD1_Per142	Infantis	biological fluid or tissue	human	2013	South America	Peru		2018-06-28T21:15:01Z
MOD1_Per143	Infantis	biological fluid or tissue	human	2014	South America	Peru		2018-06-28T21:14:53Z
MOD1_Per144	Infantis	biological fluid or tissue	human	2014	South America	Peru		2018-06-28T21:14:52Z
MOD1_Per17	Infantis	biological fluid or tissue	human	2011	South America	Peru		2018-06-29T18:00:38Z
MOD1_Per18	Infantis	biological fluid or tissue	human	2012	South America	Peru		2018-06-29T18:00:38Z
MOD1_Per2	Infantis	biological fluid or tissue	human	2010	South America	Peru		2018-06-29T18:00:34Z
MOD1_Per20	Infantis	biological fluid or tissue	human	2011	South America	Peru		2018-06-29T18:00:40Z
MOD1_Per21	Infantis	biological fluid or tissue	human	2011	South America	Peru		2018-06-29T18:00:39Z
MOD1_Per22	Infantis	biological fluid or tissue	human	2011	South America	Peru		2018-06-29T18:00:44Z
MOD1_Per23	Infantis	biological fluid or tissue	human	2011	South America	Peru		2018-06-29T18:00:44Z
MOD1_Per24	Infantis	biological fluid or tissue	human	2011	South America	Peru		2018-06-29T18:00:44Z
MOD1_Per25	Infantis	biological fluid or tissue	human	2011	South America	Peru		2018-06-29T18:00:44Z
MOD1_Per26	Infantis	biological fluid or tissue	human	2011	South America	Peru		2018-06-29T18:00:43Z
MOD1_Per27	Infantis	biological fluid or tissue	human	2011	South America	Peru		2018-06-29T18:00:43Z
MOD1_Per3	Infantis (Predicted)	biological fluid or tissue	human	2011	South America	Peru		2018-06-29T18:00:35Z
MOD1_Per30	Infantis	biological fluid or tissue	human	2012	South America	Peru		2018-06-29T18:00:43Z
MOD1_Per36	Infantis	biological fluid or tissue	human	2012	South America	Peru		2018-06-29T18:00:43Z
MOD1_Per37	Infantis	biological fluid or tissue	human	2012	South America	Peru		2018-06-29T18:00:37Z
MOD1_Per38	Infantis	biological fluid or tissue	human	2012	South America	Peru		2018-06-29T18:00:37Z
MOD1_Per39	Infantis	biological fluid or tissue	human	2012	South America	Peru		2018-06-29T18:00:38Z
MOD1_Per40	Infantis	biological fluid or tissue	human	2012	South America	Peru		2018-06-29T18:00:38Z
MOD1_Per41	Infantis	biological fluid or tissue	human	2012	South America	Peru		2018-06-29T18:00:37Z
MOD1_Per42	Infantis	biological fluid or tissue	human	2012	South America	Peru		2018-06-29T18:00:37Z
MOD1_Per43	Infantis	biological fluid or tissue	human	2012	South America	Peru		2018-06-29T18:00:37Z
MOD1_Per44	Infantis	biological fluid or tissue	human	2012	South America	Peru		2018-06-29T18:00:37Z
MOD1_Per45	Infantis	biological fluid or tissue	human	2012	South America	Peru		2018-06-29T18:00:36Z
MOD1_Per46	Infantis	biological fluid or tissue	human	2012	South America	Peru		2018-06-29T18:00:36Z
MOD1_Per47	Infantis	biological fluid or tissue	human	2012	South America	Peru		2018-06-29T18:00:42Z
MOD1_Per48	Infantis	biological fluid or tissue	human	2011	South America	Peru		2018-06-29T18:00:42Z
MOD1_Per49	Infantis	biological fluid or tissue	human	2012	South America	Peru		2018-06-29T18:00:33Z
MOD1_Per50	Infantis	biological fluid or tissue	human	2010	South America	Peru		2018-06-29T18:00:33Z
MOD1_Per51	Infantis	biological fluid or tissue	human	2012	South America	Peru		2018-06-29T18:00:42Z
MOD1_Per52	Infantis	biological fluid or tissue	human	2012	South America	Peru		2018-06-29T18:00:42Z
MOD1_Per53	Infantis	biological fluid or tissue	human	2012	South America	Peru		2018-06-29T18:00:42Z
MOD1_Per54	Infantis	biological fluid or tissue	human	2009	South America	Peru		2018-06-29T18:00:42Z
MOD1_Per56	Infantis	biological fluid or tissue	human	2012	South America	Peru		2018-06-29T18:00:34Z
MOD1_Per57	Infantis	biological fluid or tissue	human	2010	South America	Peru		2018-06-29T18:00:33Z
MOD1_Per58	Infantis	biological fluid or tissue	human	2010	South America	Peru		2018-06-29T18:00:33Z
MOD1_Per59	Infantis	biological fluid or tissue	human	2010	South America	Peru		2018-06-29T18:00:45Z
MOD1_Per6	Infantis	biological fluid or tissue	human	2011	South America	Peru		2018-06-29T18:00:34Z
MOD1_Per60	Infantis	biological fluid or tissue	human	2010	South America	Peru		2018-06-29T18:00:45Z
MOD1_Per68	Infantis	biological fluid or tissue	human	2010	South America	Peru		2018-06-29T18:00:41Z
MOD1_Per69	Infantis	biological fluid or tissue	human	2010	South America	Peru		2018-06-29T18:00:45Z
MOD1_Per7	Infantis	biological fluid or tissue	human	2010	South America	Peru		2018-06-29T18:00:34Z
MOD1_Per70	Infantis	biological fluid or tissue	human	2010	South America	Peru		2018-06-29T18:00:40Z
MOD1_Per71	Infantis	biological fluid or tissue	human	2010	South America	Peru		2018-06-29T18:00:40Z
MOD1_Per72	Infantis	biological fluid or tissue	human	2010	South America	Peru		2018-06-29T18:00:41Z
MOD1_Per73	Infantis	biological fluid or tissue	human	2011	South America	Peru		2018-06-29T18:00:41Z
MOD1_Per74	Infantis	biological fluid or tissue	human	2011	South America	Peru		2018-06-29T18:00:35Z
MOD1_Per75	Infantis	biological fluid or tissue	human	2010	South America	Peru		2018-06-29T18:00:40Z
MOD1_Per76	Infantis	biological fluid or tissue	human	2010	South America	Peru		2018-06-28T21:14:54Z
MOD1_Per77	Infantis	biological fluid or tissue	human	2010	South America	Peru		2018-06-28T21:14:54Z
MOD1_Per78	Infantis	biological fluid or tissue	human	2010	South America	Peru		2018-06-28T21:14:54Z
MOD1_Per79	Infantis	biological fluid or tissue	human	2010	South America	Peru		2018-06-28T21:14:54Z
MOD1_Per80	Infantis	biological fluid or tissue	human	2010	South America	Peru		2018-06-28T21:14:53Z
MOD1_Per81	Infantis	biological fluid or tissue	human	2010	South America	Peru		2018-06-28T21:14:53Z
MOD1_Per82	Infantis	biological fluid or tissue	human	2010	South America	Peru		2018-06-28T21:14:53Z
MOD1_Per83	Infantis	biological fluid or tissue	human	2010	South America	Peru		2018-06-28T21:14:53Z
MOD1_Per84	Infantis	biological fluid or tissue	human	2010	South America	Peru		2018-06-28T21:14:52Z
MOD1_Per85	Infantis	biological fluid or tissue	human	2010	South America	Peru		2018-06-28T21:14:52Z
MOD1_Per86	Infantis	biological fluid or tissue	human	2010	South America	Peru		2018-06-28T21:14:52Z
MOD1_Per87	Infantis	biological fluid or tissue	human	2010	South America	Peru		2018-06-28T21:14:51Z
MOD1_Per89	Infantis	biological fluid or tissue	human	2013	South America	Peru		2018-06-28T21:14:51Z
MOD1_Per90	Infantis	biological fluid or tissue	human	2013	South America	Peru		2018-06-28T21:14:51Z
MOD1_Per92	Infantis	biological fluid or tissue	human	2012	South America	Peru		2018-06-28T21:14:50Z
MOD1_Per94	Infantis	biological fluid or tissue	human	2012	South America	Peru		2018-06-28T21:14:49Z
MOD1_Per95	Infantis (Predicted)	biological fluid or tissue	human	2012	South America	Peru		2018-06-28T21:14:49Z
MOD1_Per96	Infantis	biological fluid or tissue	human	2010	South America	Peru		2018-06-28T21:14:49Z
MOD1_Per97	Infantis	biological fluid or tissue	human	2010	South America	Peru		2018-06-28T21:14:59Z
MOD1_Per98	Infantis	biological fluid or tissue	human	2011	South America	Peru		2018-06-28T21:14:59Z
MOD1_Per99	Infantis	biological fluid or tissue	human	2011	South America	Peru		2018-06-28T21:14:58Z
O-CG281	Infantis (Predicted)	Caeca content (Gallus gallus domesticus)	chicken	2016	South America	Ecuador		2018-12-05T20:46:17Z
O-CS267	Infantis (Predicted)	Caeca content (Gallus gallus domesticus)	chicken	2015	South America	Ecuador		2018-12-05T20:46:18Z
O-GG193	Infantis (Predicted)	Transport paper one-day-old chicks (Gallus gallus domesticus)	chicken	2015	South America	Ecuador		2018-11-23T21:42:45Z
O-PCA228	Infantis (Predicted)	Skin before chiller (Gallus gallus domesticus)	chicken	2015	South America	Ecuador		2018-12-10T22:52:24Z
O-PCA229	Infantis (Predicted)	Skin before chiller (Gallus gallus domesticus)	chicken	2015	South America	Ecuador		2018-12-13T16:46:14Z
O-PCA230	Infantis (Predicted)	Skin before chiller (Gallus gallus domesticus)	chicken	2015	South America	Ecuador		2018-12-10T22:52:25Z
O-PCA231	Infantis (Predicted)	Skin before chiller (Gallus gallus domesticus)	chicken	2015	South America	Ecuador		2018-12-13T18:47:24Z
O-PCA232	Infantis (Predicted)	Skin before chiller (Gallus gallus domesticus)	chicken	2015	South America	Ecuador		2018-12-10T22:52:23Z
O-PCD233	Infantis (Predicted)	Skin after chiller (Gallus gallus domesticus)	chicken	2015	South America	Ecuador		2018-12-13T18:47:24Z
O-PCD235	Infantis (Predicted)	Skin after chiller (Gallus gallus domesticus)	chicken	2015	South America	Ecuador		2018-12-10T22:52:22Z
O-PCD237	Infantis (Predicted)	Skin after chiller (Gallus gallus domesticus)	chicken	2015	South America	Ecuador		2018-12-13T18:47:28Z
O-PGA273	Infantis (Predicted)	Skin before chiller (Gallus gallus domesticus)	chicken	2016	South America	Ecuador		2018-12-05T20:46:16Z
O-PGA274	Infantis (Predicted)	Skin before chiller (Gallus gallus domesticus)	chicken	2016	South America	Ecuador		2018-12-05T20:46:18Z
O-PGA275	Infantis (Predicted)	Skin before chiller (Gallus gallus domesticus)	chicken	2016	South America	Ecuador		2018-12-05T20:46:18Z
O-PGD276	Infantis (Predicted)	Skin after chiller (Gallus gallus domesticus)	chicken	2016	South America	Ecuador		2018-12-13T18:47:30Z
O-PGD278	Infantis (Predicted)	Skin after chiller (Gallus gallus domesticus)	chicken	2016	South America	Ecuador		2018-12-13T18:47:29Z
O-PGD280	Infantis (Predicted)	Skin after chiller (Gallus gallus domesticus)	chicken	2016	South America	Ecuador		2018-12-05T20:46:17Z
O-PNA294	Infantis (Predicted)	Skin before chiller (Gallus gallus domesticus)	chicken	2016	South America	Ecuador		2018-12-13T18:47:34Z
O-PNA295	Infantis (Predicted)	Skin before chiller (Gallus gallus domesticus)	chicken	2016	South America	Ecuador		2018-12-10T22:52:26Z
O-PNA296	Infantis (Predicted)	Skin before chiller (Gallus gallus domesticus)	chicken	2016	South America	Ecuador		2018-12-13T18:47:37Z
O-PNA297	Infantis (Predicted)	Skin before chiller (Gallus gallus domesticus)	chicken	2016	South America	Ecuador		2018-08-29T17:10:07Z
O-PNA298	Infantis (Predicted)	Skin before chiller (Gallus gallus domesticus)	chicken	2016	South America	Ecuador		2018-12-10T22:52:20Z
O-PND299	Infantis (Predicted)	Skin after chiller (Gallus gallus domesticus)	chicken	2016	South America	Ecuador		2018-12-13T18:47:24Z
O-PND300	Infantis (Predicted)	Skin after chiller (Gallus gallus domesticus)	chicken	2016	South America	Ecuador		2018-12-13T18:47:33Z
O-PND301	Infantis (Predicted)	Skin after chiller (Gallus gallus domesticus)	chicken	2016	South America	Ecuador		2019-04-23T00:56:03Z
O-PND302	Infantis (Predicted)	Skin after chiller (Gallus gallus domesticus)	chicken	2016	South America	Ecuador		2018-12-10T22:52:30Z
O-PND303	Infantis (Predicted)	Skin after chiller (Gallus gallus domesticus)	chicken	2016	South America	Ecuador		2018-12-10T22:52:32Z
O-PPA305	Infantis (Predicted)	Skin after chiller (Gallus gallus domesticus)	chicken	2016	South America	Ecuador		2018-12-10T22:52:27Z
O-PPA306	Infantis (Predicted)	Skin after chiller (Gallus gallus domesticus)	chicken	2016	South America	Ecuador		2018-12-10T22:52:27Z
O-PPA308	Infantis (Predicted)	Skin after chiller (Gallus gallus domesticus)	chicken	2016	South America	Ecuador		2018-12-10T22:52:26Z
O-PPA309	Infantis (Predicted)	Skin after chiller (Gallus gallus domesticus)	chicken	2016	South America	Ecuador		2018-12-13T18:47:31Z
O-PPD312	Infantis (Predicted)	Skin after chiller (Gallus gallus domesticus)	chicken	2016	South America	Ecuador		2018-12-13T18:47:34Z
O-PPD313	Infantis (Predicted)	Skin after chiller (Gallus gallus domesticus)	chicken	2016	South America	Ecuador		2018-12-10T22:52:27Z
O-PSA257	Infantis (Predicted)	Skin before chiller (Gallus gallus domesticus)	chicken	2015	South America	Ecuador		2018-12-05T20:46:16Z
O-PSA258	Infantis (Predicted)	Skin before chiller (Gallus gallus domesticus)	chicken	2015	South America	Ecuador		2018-12-05T20:46:16Z
O-PSA259	Infantis (Predicted)	Skin before chiller (Gallus gallus domesticus)	chicken	2015	South America	Ecuador		2018-12-05T20:46:18Z
O-PSA260	Infantis (Predicted)	Skin before chiller (Gallus gallus domesticus)	chicken	2015	South America	Ecuador		2018-12-05T20:46:17Z
O-PSA261	Infantis (Predicted)	Skin before chiller (Gallus gallus domesticus)	chicken	2015	South America	Ecuador		2018-12-05T20:46:17Z
O-ZC161	Infantis (Predicted)	Poultry house, overshoes (Gallus gallus domesticus)	chicken	2015	South America	Ecuador		2018-11-23T21:42:44Z
O-ZC162	Infantis (Predicted)	Poultry house, overshoes (Gallus gallus domesticus)	chicken	2015	South America	Ecuador		2018-11-23T21:42:44Z
O-ZC163	Infantis (Predicted)	Poultry house, overshoes (Gallus gallus domesticus)	chicken	2015	South America	Ecuador		2018-11-23T21:42:44Z
O-ZC164	Infantis (Predicted)	Poultry house, overshoes (Gallus gallus domesticus)	chicken	2015	South America	Ecuador		2018-11-23T21:42:45Z
O-ZC166	Infantis (Predicted)	Poultry house, overshoes (Gallus gallus domesticus)	chicken	2015	South America	Ecuador		2018-11-23T21:42:43Z
O-ZC167	Infantis (Predicted)	Poultry house, overshoes (Gallus gallus domesticus)	chicken	2015	South America	Ecuador		2018-11-23T21:42:45Z
O-ZC169	Infantis (Predicted)	Poultry house, overshoes (Gallus gallus domesticus)	chicken	2015	South America	Ecuador		2018-11-23T21:42:44Z
O-ZG245	Infantis (Predicted)	Poultry house, overshoes (Gallus gallus domesticus)	chicken	2015	South America	Ecuador		2018-12-05T20:46:15Z
O-ZG252	Infantis (Predicted)	Poultry house, overshoes (Gallus gallus domesticus)	chicken	2015	South America	Ecuador		2018-12-05T20:46:19Z
O-ZG253	Infantis (Predicted)	Poultry house, overshoes (Gallus gallus domesticus)	chicken	2015	South America	Ecuador		2018-12-05T20:46:18Z
O-ZG254	Infantis (Predicted)	Poultry house, overshoes (Gallus gallus domesticus)	chicken	2015	South America	Ecuador		2018-12-05T20:46:17Z
O-ZG255	Infantis (Predicted)	Poultry house, overshoes (Gallus gallus domesticus)	chicken	2015	South America	Ecuador		2018-12-05T20:46:19Z
O-ZP282	Infantis (Predicted)	Poultry house, overshoes (Gallus gallus domesticus)	chicken	2016	South America	Ecuador		2018-12-10T22:52:22Z
O-ZP287	Infantis (Predicted)	Poultry house, overshoes (Gallus gallus domesticus)	chicken	2016	South America	Ecuador		2018-12-10T22:52:19Z
O-ZP288	Infantis (Predicted)	Poultry house, overshoes (Gallus gallus domesticus)	chicken	2016	South America	Ecuador		2018-12-10T22:52:21Z
O-ZP290	Infantis (Predicted)	Poultry house, overshoes (Gallus gallus domesticus)	chicken	2016	South America	Ecuador		2018-12-10T22:52:17Z
O-ZS214	Infantis (Predicted)	Poultry house, overshoes (Gallus gallus domesticus)	chicken	2015	South America	Ecuador		2018-11-23T21:42:43Z
O-ZS216	Infantis (Predicted)	Poultry house, overshoes (Gallus gallus domesticus)	chicken	2015	South America	Ecuador		2018-11-23T21:42:45Z
O-ZS217	Infantis (Predicted)	Poultry house, overshoes (Gallus gallus domesticus)	chicken	2015	South America	Ecuador		2018-12-11T05:54:49Z
O-ZS218	Infantis (Predicted)	Poultry house, overshoes (Gallus gallus domesticus)	chicken	2015	South America	Ecuador		2018-11-23T21:42:44Z
O-ZS222	Infantis (Predicted)	Poultry house, overshoes (Gallus gallus domesticus)	chicken	2015	South America	Ecuador		2018-11-23T21:42:43Z
O-ZS223	Infantis (Predicted)	Poultry house, overshoes (Gallus gallus domesticus)	chicken	2015	South America	Ecuador		2018-11-23T21:42:42Z
O-ZS226	Infantis (Predicted)	Poultry house, overshoes (Gallus gallus domesticus)	chicken	2015	South America	Ecuador		2018-12-13T18:47:36Z
O-ZS227	Infantis (Predicted)	Poultry house, overshoes (Gallus gallus domesticus)	chicken	2015	South America	Ecuador		2018-12-05T20:46:18Z
PA-329	Infantis (Predicted)	Skin before chiller (Gallus gallus domesticus)	chicken	2016	South America	Ecuador		2018-11-14T15:51:16Z
PA-340	Infantis (Predicted)	Skin before chiller (Gallus gallus domesticus)	chicken	2016	South America	Ecuador		2018-12-10T22:52:32Z
PD-343	Infantis (Predicted)	Skin after chiller (Gallus gallus domesticus)	chicken	2016	South America	Ecuador		2018-12-10T22:52:30Z
PNUSAS003520	Infantis (Predicted)	stool	human	2016	North America	USA		2016-09-27T14:19:45Z
PNUSAS005880	Infantis (Predicted)	stool	human	2016	North America	USA		2016-12-16T21:31:26Z
PNUSAS005939	Infantis (Predicted)	clinical	human	2016	North America	USA		2016-12-09T20:32:17Z
PNUSAS008547	Infantis (Predicted)	clinical	human	2017	North America	USA		2017-02-17T17:41:28Z
PNUSAS008864	Infantis (Predicted)	clinical	human	2017	North America	USA		2017-03-10T23:33:38Z
PNUSAS008906	Infantis (Predicted)	clinical	human	2017	North America	USA		2017-04-08T03:45:29Z
PNUSAS011421	Infantis (Predicted)	clinical	human	2017	North America	USA		2017-04-29T16:14:09Z
PNUSAS011608	Infantis (Predicted)	clinical	human	2017	North America	USA		2017-04-13T16:39:08Z
PNUSAS011720	Infantis (Predicted)	clinical	human	2017	North America	USA		2017-04-27T16:10:53Z
PNUSAS012302	Infantis (Predicted)	clinical	human	2017	North America	USA	Wyoming	2017-05-22T23:41:17Z
PNUSAS012961	Infantis (Predicted)	clinical	human	2017	North America	USA		2017-06-02T15:14:33Z
PNUSAS015364	Infantis (Predicted)	clinical	human	2017	North America	USA		2017-06-16T19:06:13Z
PNUSAS015553	Infantis (Predicted)	clinical	human	2017	North America	USA	Wyoming	2017-06-15T23:07:53Z
PNUSAS015726	Infantis (Predicted)	clinical	human	2017	North America	USA		2017-07-03T16:41:57Z
PNUSAS015755	Infantis (Predicted)	clinical	human	2017	North America	USA		2017-07-07T20:40:29Z
PNUSAS015981	Infantis (Predicted)	clinical	human	2017	North America	USA		2017-07-19T21:38:08Z
PNUSAS016109	Infantis (Predicted)	clinical	human	2017	North America	USA		2017-07-17T21:38:56Z
PNUSAS016277	Infantis (Predicted)	clinical	human	2017	North America	USA		2017-07-27T19:38:47Z
PNUSAS016547	Infantis (Predicted)	clinical	human	2017	North America	USA		2017-10-24T15:41:27Z
PNUSAS016933	Infantis (Predicted)	clinical	human	2017	North America	USA		2017-07-13T14:39:29Z
PNUSAS017103	Infantis (Predicted)	clinical	human	2017	North America	USA		2017-07-07T21:41:16Z
PNUSAS017164	Infantis (Predicted)	clinical	human	2017	North America	USA		2017-07-13T14:39:36Z
PNUSAS017250	Infantis (Predicted)	clinical	human	2017	North America	USA		2017-07-12T20:39:13Z
PNUSAS017422	Infantis (Predicted)	clinical	human	2017	North America	USA		2017-08-07T20:41:03Z
PNUSAS017480	Infantis (Predicted)	clinical	human	2017	North America	USA		2017-07-07T20:40:21Z
PNUSAS017791	Infantis (Predicted)	clinical	human	2017	North America	USA		2017-07-13T13:38:02Z
PNUSAS017887	Infantis (Predicted)	clinical	human	2017	North America	USA		2017-07-19T21:38:08Z
PNUSAS017889	Infantis (Predicted)	clinical	human	2017	North America	USA		2017-07-25T15:42:53Z
PNUSAS017890	Infantis (Predicted)	clinical	human	2017	North America	USA		2017-07-25T15:42:54Z
PNUSAS017891	Infantis (Predicted)	clinical	human	2017	North America	USA		2017-07-25T15:42:52Z
PNUSAS018030	Infantis (Predicted)	clinical	human	2017	North America	USA		2017-08-09T22:19:53Z
PNUSAS018127	Infantis (Predicted)	clinical	human	2017	North America	USA		2017-09-08T13:36:09Z
PNUSAS018486	Infantis (Predicted)	clinical	human	2017	North America	USA		2017-07-25T03:40:53Z
PNUSAS020474	Infantis (Predicted)	clinical	human	2017	North America	USA		2017-09-14T19:09:06Z
PNUSAS020740	Infantis (Predicted)	clinical	human	2017	North America	USA		2017-08-30T19:41:43Z
PNUSAS020845	Infantis (Predicted)	clinical	human	2017	North America	USA		2017-08-18T20:24:17Z
PNUSAS020933	Infantis (Predicted)	clinical	human	2017	North America	USA		2017-08-23T03:25:00Z
PNUSAS021152	Infantis (Predicted)	clinical	human	2017	North America	USA		2017-09-11T17:36:30Z
PNUSAS021167	Infantis (Predicted)	clinical	human	2017	North America	USA		2017-08-22T18:36:36Z
PNUSAS021185	Infantis (Predicted)	clinical	human	2017	North America	USA		2017-08-29T20:51:03Z
PNUSAS021696	Infantis (Predicted)	clinical	human	2017	North America	USA		2017-09-14T19:08:55Z
PNUSAS021824	Infantis (Predicted)	clinical	human	2017	North America	USA		2017-08-29T18:29:24Z
PNUSAS021934	Infantis (Predicted)	clinical	human	2017	North America	USA		2017-09-11T17:36:16Z
PNUSAS022149	Infantis (Predicted)	clinical	human	2017	North America	USA		2017-09-11T17:36:17Z
PNUSAS022206	Infantis (Predicted)	clinical	human	2017	North America	USA		2017-09-27T22:48:41Z
PNUSAS022220	Infantis (Predicted)	clinical	human	2017	North America	USA		2017-09-27T22:48:38Z
PNUSAS022232	Infantis (Predicted)	clinical	human	2017	North America	USA		2017-10-03T22:32:28Z
PNUSAS022267	Infantis (Predicted)	clinical	human	2017	North America	USA		2017-09-27T22:47:24Z
PNUSAS022385	Infantis (Predicted)	clinical	human	2017	North America	USA		2017-09-19T17:41:18Z
PNUSAS022465	Infantis (Predicted)	clinical	human	2017	North America	USA		2017-09-20T15:37:09Z
PNUSAS022547	Infantis (Predicted)	clinical	human	2017	North America	USA		2017-09-19T16:38:19Z
PNUSAS022807	Infantis (Predicted)	clinical	human	2017	North America	USA		2017-09-14T12:37:28Z
PNUSAS023864	Infantis (Predicted)	clinical	human	2017	North America	USA		2017-11-01T20:44:41Z
PNUSAS023912	Infantis (Predicted)	clinical	human	2017	North America	USA		2017-10-13T17:37:55Z
PNUSAS023935	Infantis (Predicted)	clinical	human	2018	North America	USA		2018-02-01T22:46:30Z
PNUSAS024618	Infantis (Predicted)	clinical	human	2017	North America	USA		2017-10-06T18:31:57Z
PNUSAS024709	Infantis (Predicted)	clinical	human	2017	North America	USA		2017-10-17T21:37:03Z
PNUSAS024754	Infantis (Predicted)	clinical	human	2017	North America	USA		2017-12-05T02:43:36Z
PNUSAS025754	Infantis (Predicted)	clinical	human	2017	North America	USA		2017-10-17T21:36:46Z
PNUSAS025923	Infantis (Predicted)	human	human	2017	North America	USA		2017-10-25T13:48:24Z
PNUSAS025962	Infantis (Predicted)	clinical	human	2017	North America	USA		2017-10-20T09:39:54Z
PNUSAS026287	Infantis (Predicted)	clinical	human	2017	North America	USA		2017-11-03T17:38:19Z
PNUSAS026298	Infantis (Predicted)	clinical	human	2017	North America	USA		2017-11-03T21:38:46Z
PNUSAS026716	Infantis (Predicted)	clinical	human	2017	North America	USA		2017-11-01T20:45:16Z
PNUSAS026925	Infantis (Predicted)	clinical	human	2017				2017-11-14T22:37:24Z
PNUSAS027026	Infantis (Predicted)	clinical	human	2017	North America	USA		2017-11-16T20:36:50Z
PNUSAS029142	Infantis (Predicted)	clinical	human	2017	North America	USA		2017-11-30T20:54:14Z
PNUSAS029328	Infantis (Predicted)	clinical	human	2017	North America	USA		2017-12-05T02:44:09Z
PNUSAS029856	Infantis (Predicted)	clinical	human	2017	North America	USA		2017-12-16T00:40:47Z
PNUSAS030033	Infantis (Predicted)	clinical	human	2017	North America	USA		2017-12-14T00:48:26Z
PNUSAS030247	Infantis (Predicted)	clinical	human	2018	North America	USA		2018-01-02T18:42:41Z
PNUSAS030250	Infantis (Predicted)	clinical	human	2018	North America	USA		2018-01-02T18:42:39Z
PNUSAS030662	Infantis (Predicted)	human	human	2017	North America	USA		2017-12-29T20:44:35Z
PNUSAS030734	Infantis (Predicted)	clinical	human	2018	North America	USA		2018-01-02T18:42:12Z
PNUSAS030970	Infantis (Predicted)	human	human	2018	North America	USA		2018-01-19T20:40:56Z
PNUSAS031441	Infantis (Predicted)	clinical	human	2018	North America	USA		2018-01-10T19:47:26Z
PNUSAS031541	Infantis (Predicted)	clinical	human	2018	North America	USA		2018-01-10T19:47:07Z
PNUSAS031559	Infantis (Predicted)	clinical	human	2018	North America	USA		2018-02-01T21:48:09Z
PNUSAS032780	Infantis (Predicted)	clinical	human	2018	North America	USA		2018-02-06T00:56:04Z
PNUSAS033048	Infantis (Predicted)	clinical	human	2018	North America	USA		2018-02-26T18:50:24Z
PNUSAS033380	Infantis (Predicted)	clinical	human	2018	North America	USA		2018-02-21T21:47:49Z
PNUSAS034200	Infantis (Predicted)	clinical	human	2018	North America	USA		2018-02-12T21:44:30Z
PNUSAS034586	Infantis (Predicted)	clinical	human	2018	North America	USA		2018-03-22T16:45:25Z
PNUSAS034587	Infantis (Predicted)	clinical	human	2018	North America	USA		2018-02-23T17:50:53Z
PNUSAS034588	Infantis (Predicted)	clinical	human	2018	North America	USA		2018-02-23T17:50:53Z
PNUSAS035280	Infantis (Predicted)	clinical	human	2018	North America	USA		2018-03-22T16:45:40Z
PNUSAS035520	Infantis (Predicted)	clinical	human	2018	North America	USA		2018-03-14T14:43:50Z
PNUSAS037016	Infantis (Predicted)	clinical	human	2018	North America	USA		2018-03-30T19:42:11Z
PNUSAS037386	Infantis (Predicted)	clinical	human	2018	North America	USA		2018-04-25T17:46:47Z
PNUSAS037389	Infantis (Predicted)	clinical	human	2018	North America	USA		2018-04-25T17:46:48Z
PNUSAS037425	Infantis (Predicted)	clinical	human	2018	North America	USA		2018-04-12T19:45:35Z
PNUSAS037517	Infantis (Predicted)	clinical	human	2018	North America	USA		2018-04-02T23:38:15Z
PNUSAS037552	Infantis (Predicted)	clinical	human	2018	North America	USA		2018-03-28T14:44:48Z
PNUSAS037864	Infantis (Predicted)	clinical	human	2018	North America	USA		2018-04-11T18:44:57Z
PNUSAS037972	Infantis (Predicted)	clinical	human	2018	North America	USA		2018-06-15T16:04:37Z
PNUSAS038047	Infantis (Predicted)	clinical	human	2018	North America	USA		2018-04-06T20:39:39Z
PNUSAS038049	Infantis (Predicted)	clinical	human	2018	North America	USA		2018-04-06T20:39:43Z
PNUSAS038054	Infantis (Predicted)	clinical	human	2018	North America	USA		2018-04-06T20:39:38Z
PNUSAS038201	Infantis (Predicted)	clinical	human	2018	North America	USA		2018-04-16T20:44:15Z
PNUSAS038539	Infantis (Predicted)	clinical	human	2018	North America	USA		2018-06-15T20:02:32Z
PNUSAS038566	Infantis (Predicted)	clinical	human	2018	North America	USA		2018-04-16T20:44:35Z
PNUSAS038772	Infantis (Predicted)	clinical	human	2018	North America	USA		2018-04-23T13:48:29Z
PNUSAS038896	Infantis (Predicted)	clinical	human	2018	North America	USA		2018-04-25T17:46:33Z
PNUSAS038900	Infantis (Predicted)	clinical	human	2018	North America	USA		2018-04-25T17:46:34Z
PNUSAS038933	Infantis (Predicted)	clinical	human	2018	North America	USA		2018-04-25T17:46:28Z
PNUSAS038940	Infantis (Predicted)	clinical	human	2018	North America	USA		2018-04-30T14:43:29Z
PNUSAS038992	Infantis (Predicted)	clinical	human	2018	North America	USA		2018-04-20T17:44:59Z
PNUSAS038993	Infantis (Predicted)	clinical	human	2018	North America	USA		2018-04-20T17:44:58Z
PNUSAS038994	Infantis (Predicted)	clinical	human	2018	North America	USA		2018-04-20T18:46:13Z
PNUSAS039014	Infantis (Predicted)	clinical	human	2018	North America	USA		2018-06-15T16:04:46Z
PNUSAS039321	Infantis (Predicted)	clinical	human	2018	North America	USA		2018-05-04T16:45:37Z
PNUSAS039339	Infantis (Predicted)	clinical	human	2018	North America	USA		2018-04-30T14:43:39Z
PNUSAS039394	Infantis (Predicted)	clinical	human	2018	North America	USA		2018-05-01T20:42:56Z
PNUSAS039449	Infantis (Predicted)	clinical	human	2018	North America	USA		2018-05-04T16:45:35Z
PNUSAS039454	Infantis (Predicted)	clinical	human	2018	North America	USA		2018-05-04T16:45:40Z
PNUSAS039490	Infantis (Predicted)	clinical	human	2018	North America	USA		2018-05-02T16:48:19Z
PNUSAS039503	Infantis (Predicted)	clinical	human	2018	North America	USA		2018-05-02T16:48:27Z
PNUSAS039706	Infantis (Predicted)	clinical	human	2018	North America	USA		2018-05-02T16:48:25Z
PNUSAS039710	Infantis (Predicted)	clinical	human	2018	North America	USA		2018-05-03T17:43:40Z
PNUSAS039724	Infantis (Predicted)	clinical	human	2018	North America	USA		2018-05-03T17:43:43Z
PNUSAS039750	Infantis (Predicted)	clinical	human	2018	North America	USA		2018-05-21T22:26:52Z
PNUSAS039938	Infantis (Predicted)	clinical	human	2018	North America	USA		2018-05-10T21:51:22Z
PNUSAS039963	Infantis (Predicted)	clinical	human	2018	North America	USA		2018-05-03T16:43:53Z
PNUSAS039988	Infantis (Predicted)	clinical	human	2018	North America	USA		2018-06-15T20:02:37Z
PNUSAS039991	Infantis (Predicted)	clinical	human	2018	North America	USA		2018-06-15T16:04:53Z
PNUSAS040058	Infantis (Predicted)	clinical	human	2018	North America	USA		2018-05-11T21:49:37Z
PNUSAS040095	Infantis (Predicted)	clinical	human	2018	North America	USA		2018-05-08T16:46:29Z
PNUSAS040179	Infantis (Predicted)	clinical	human	2018	North America	USA		2018-05-10T21:51:19Z
PNUSAS040224	Infantis (Predicted)	clinical	human	2018	North America	USA		2018-05-09T21:53:52Z
PNUSAS040424	Infantis (Predicted)	clinical	human	2018	North America	USA		2018-05-11T21:49:33Z
PNUSAS040438	Infantis (Predicted)	clinical	human	2018	North America	USA		2018-06-15T16:05:11Z
PNUSAS040444	Infantis (Predicted)	clinical	human	2018	North America	USA		2018-05-10T21:51:13Z
PNUSAS040461	Infantis (Predicted)	clinical	human	2018	North America	USA		2018-05-15T20:04:22Z
PNUSAS040487	Infantis (Predicted)	clinical	human	2018	North America	USA		2018-06-15T16:04:50Z
PNUSAS040768	Infantis (Predicted)	clinical	human	2018	North America	USA		2018-05-16T14:44:43Z
PNUSAS040769	Infantis (Predicted)	clinical	human	2018	North America	USA		2018-05-16T14:44:41Z
PNUSAS040790	Infantis (Predicted)	clinical	human	2018	North America	USA		2018-05-21T22:26:59Z
PNUSAS040854	Infantis (Predicted)	clinical	human	2018	North America	USA		2018-06-19T18:05:24Z
PNUSAS040859	Infantis (Predicted)	clinical	human	2018	North America	USA		2018-06-19T18:05:20Z
PNUSAS041105	Infantis (Predicted)	clinical	human	2018	North America	USA		2018-06-23T05:03:58Z
PNUSAS041119	Infantis (Predicted)	clinical	human	2018	North America	USA		2018-06-23T05:04:43Z
PNUSAS041134	Infantis (Predicted)	clinical	human	2018	North America	USA		2018-05-25T17:00:06Z
PNUSAS041145	Infantis (Predicted)	clinical	human	2018	North America	USA		2018-05-25T17:00:07Z
PNUSAS041261	Infantis (Predicted)	clinical	human	2018	North America	USA		2018-05-23T18:11:34Z
PNUSAS041490	Infantis (Predicted)	clinical	human	2018	North America	USA		2018-05-25T17:00:18Z
PNUSAS041513	Infantis (Predicted)	clinical	human	2018	North America	USA		2018-05-31T05:05:19Z
PNUSAS041585	Infantis (Predicted)	clinical	human	2018	North America	USA		2018-07-18T16:43:27Z
PNUSAS041586	Infantis (Predicted)	clinical	human	2018	North America	USA		2018-06-04T16:04:43Z
PNUSAS041587	Infantis (Predicted)	clinical	human	2018	North America	USA		2018-06-01T19:12:21Z
PNUSAS041588	Infantis (Predicted)	clinical	human	2018	North America	USA		2018-06-01T19:12:20Z
PNUSAS041590	Infantis (Predicted)	clinical	human	2018	North America	USA		2018-06-13T14:04:42Z
PNUSAS041591	Infantis (Predicted)	clinical	human	2018	North America	USA		2018-06-13T14:04:41Z
PNUSAS041803	Infantis (Predicted)	clinical	human	2018	North America	USA		2018-05-31T05:05:00Z
PNUSAS042077	Infantis (Predicted)	clinical	human	2018	North America	USA		2018-06-08T13:00:57Z
PNUSAS042090	Infantis (Predicted)	clinical	human	2018	North America	USA		2018-06-08T13:00:58Z
PNUSAS042159	Infantis (Predicted)	clinical	human	2018	North America	USA		2018-06-05T16:04:25Z
PNUSAS042216	Infantis (Predicted)	clinical	human	2018	North America	USA		2018-06-23T05:04:34Z
PNUSAS042249	Infantis (Predicted)	clinical	human	2018	North America	USA		2018-06-06T16:03:43Z
PNUSAS042250	Infantis (Predicted)	clinical	human	2018	North America	USA		2018-06-06T16:03:44Z
PNUSAS042377	Infantis (Predicted)	clinical	human	2018	North America	USA		2018-06-05T16:04:29Z
PNUSAS042459	Infantis (Predicted)	clinical	human	2018	North America	USA		2018-06-06T14:06:08Z
PNUSAS042472	Infantis (Predicted)	clinical	human	2018	North America	USA		2018-06-06T16:03:42Z
PNUSAS042512	Infantis (Predicted)	clinical	human	2018	North America	USA		2018-06-06T16:03:40Z
PNUSAS042513	Infantis (Predicted)	clinical	human	2018	North America	USA		2018-06-19T18:05:19Z
PNUSAS042514	Infantis (Predicted)	clinical	human	2018	North America	USA		2018-06-15T16:05:02Z
PNUSAS042515	Infantis (Predicted)	clinical	human	2018	North America	USA		2018-06-19T18:05:01Z
PNUSAS042516	Infantis (Predicted)	clinical	human	2018	North America	USA		2018-06-19T18:05:06Z
PNUSAS042517	Infantis (Predicted)	clinical	human	2018	North America	USA		2018-07-03T07:24:48Z
PNUSAS042518	Infantis (Predicted)	clinical	human	2018	North America	USA		2018-07-03T07:24:40Z
PNUSAS042675	Infantis (Predicted)	clinical	human	2018	North America	USA		2018-06-08T15:02:26Z
PNUSAS042802	Infantis (Predicted)	clinical	human	2018	North America	USA		2018-06-28T15:09:31Z
PNUSAS042807	Infantis (Predicted)	clinical	human	2018	North America	USA		2018-06-28T15:09:36Z
PNUSAS042808	Infantis (Predicted)	clinical	human	2018	North America	USA		2018-07-25T19:43:50Z
PNUSAS042899	Infantis (Predicted)	clinical	human	2018	North America	USA		2018-06-18T19:03:59Z
PNUSAS042931	Infantis (Predicted)	clinical	human	2018	North America	USA		2018-06-19T18:04:59Z
PNUSAS043232	Infantis (Predicted)	clinical	human	2018	North America	USA		2018-06-19T18:05:18Z
PNUSAS043237	Infantis (Predicted)	clinical	human	2018	North America	USA		2018-06-28T15:09:37Z
PNUSAS043247	Infantis (Predicted)	clinical	human	2018	North America	USA		2018-06-23T05:04:49Z
PNUSAS043300	Serotype pending	urine	human	2018	North America	USA		2018-06-18T17:06:21Z
PNUSAS043364	Infantis (Predicted)	clinical	human	2018	North America	USA		2018-07-31T17:57:57Z
PNUSAS043373	Infantis (Predicted)	clinical	human	2018	North America	USA		2018-07-31T17:58:00Z
PNUSAS043387	Infantis (Predicted)	clinical	human	2018	North America	USA		2018-06-19T18:05:16Z
PNUSAS043417	Infantis (Predicted)	clinical	human	2018	North America	USA		2018-06-23T05:05:04Z
PNUSAS043470	Infantis (Predicted)	clinical	human	2018	North America	USA		2018-06-23T05:03:52Z
PNUSAS043562	Infantis (Predicted)	clinical	human	2018	North America	USA		2018-06-23T05:05:09Z
PNUSAS043685	Infantis (Predicted)	clinical	human	2018	North America	USA		2018-07-05T16:09:53Z
PNUSAS043706	Infantis (Predicted)	clinical	human	2018	North America	USA		2018-07-05T16:09:52Z
PNUSAS043727	Infantis (Predicted)	clinical	human	2018	North America	USA		2018-06-26T15:07:14Z
PNUSAS043728	Infantis (Predicted)	clinical	human	2018	North America	USA		2018-07-16T14:44:16Z
PNUSAS043729	Infantis (Predicted)	clinical	human	2018	North America	USA		2018-07-16T14:44:16Z
PNUSAS043791	Infantis (Predicted)	clinical	human	2018	North America	USA		2018-06-23T05:05:27Z
PNUSAS043817	Infantis (Predicted)	clinical	human	2018	North America	USA		2018-07-12T15:00:19Z
PNUSAS043835	Infantis (Predicted)	clinical	human	2018	North America	USA		2018-06-21T23:08:39Z
PNUSAS043893	Infantis (Predicted)	clinical	human	2018	North America	USA		2018-07-12T05:58:17Z
PNUSAS043919	Infantis (Predicted)	clinical	human	2018	North America	USA		2018-06-21T23:08:36Z
PNUSAS044022	Infantis (Predicted)	clinical	human	2018	North America	USA		2018-06-29T23:15:20Z
PNUSAS044054	Infantis (Predicted)	clinical	human	2018	North America	USA		2018-07-12T05:58:21Z
PNUSAS044072	Infantis (Predicted)	clinical	human	2018	North America	USA		2018-06-21T23:08:32Z
PNUSAS044230	Infantis (Predicted)	clinical	human	2018	North America	USA		2018-07-05T16:09:11Z
PNUSAS044273	Infantis (Predicted)	clinical	human	2018	North America	USA		2018-07-17T18:43:27Z
PNUSAS044274	Infantis (Predicted)	clinical	human	2018	North America	USA		2018-07-05T16:09:35Z
PNUSAS044367	Infantis (Predicted)	clinical	human	2018	North America	USA		2018-06-28T15:09:36Z
PNUSAS044453	Infantis (Predicted)	clinical	human	2018	North America	USA		2018-07-12T05:58:15Z
PNUSAS044466	Infantis (Predicted)	clinical	human	2018	North America	USA		2018-06-27T18:06:44Z
PNUSAS044554	Infantis (Predicted)	clinical	human	2018	North America	USA		2018-06-29T23:15:12Z
PNUSAS044567	Infantis (Predicted)	clinical	human	2018	North America	USA		2018-06-27T18:06:45Z
PNUSAS044580	Infantis (Predicted)	clinical	human	2018	North America	USA		2018-06-27T18:06:52Z
PNUSAS044640	Infantis (Predicted)	clinical	human	2018	North America	USA		2018-07-05T16:09:20Z
PNUSAS044715	Infantis (Predicted)	clinical	human	2018	North America	USA		2018-07-12T17:00:57Z
PNUSAS044768	Infantis (Predicted)	clinical	human	2018	North America	USA		2018-06-27T18:06:55Z
PNUSAS044955	Infantis (Predicted)	clinical	human	2018	North America	USA		2018-07-05T16:09:12Z
PNUSAS045263	Infantis (Predicted)	clinical	human	2018	North America	USA		2018-07-26T17:43:44Z
PNUSAS045360	Infantis (Predicted)	clinical	human	2018	North America	USA		2018-07-12T05:57:53Z
PNUSAS045451	Infantis (Predicted)	clinical	human	2018	North America	USA		2018-07-20T17:43:03Z
PNUSAS045503	Infantis (Predicted)	clinical	human	2018	North America	USA		2018-08-17T17:41:51Z
PNUSAS045511	Infantis (Predicted)	clinical	human	2018	North America	USA		2018-08-17T17:41:52Z
PNUSAS045523	Infantis (Predicted)	clinical	human	2018	North America	USA		2018-07-18T16:43:30Z
PNUSAS045602	Infantis (Predicted)	clinical	human	2018	North America	USA		2018-07-12T17:00:52Z
PNUSAS045727	Infantis (Predicted)	clinical	human	2018	North America	USA		2018-07-23T16:43:58Z
PNUSAS045802	Infantis (Predicted)	clinical	human	2018	North America	USA		2018-08-03T23:04:35Z
PNUSAS045862	Infantis (Predicted)	clinical	human	2018	North America	USA		2018-07-18T16:43:37Z
PNUSAS045890	Infantis (Predicted)	clinical	human	2018	North America	USA		2018-07-26T14:47:35Z
PNUSAS046080	Infantis (Predicted)	clinical	human	2018	North America	USA		2018-11-27T05:48:39Z
PNUSAS046085	Infantis (Predicted)	clinical	human	2018	North America	USA		2018-07-17T18:43:30Z
PNUSAS046101	Infantis (Predicted)	clinical	human	2018	North America	USA		2018-07-24T19:44:32Z
PNUSAS046329	Infantis (Predicted)	clinical	human	2018	North America	USA		2018-07-19T17:42:16Z
PNUSAS046330	Infantis (Predicted)	clinical	human	2018	North America	USA		2018-07-19T17:42:16Z
PNUSAS046433	Infantis (Predicted)	clinical	human	2018	North America	USA		2018-07-17T17:43:52Z
PNUSAS046764	Infantis (Predicted)	clinical	human	2018	North America	USA		2018-08-24T15:33:50Z
PNUSAS046786	Infantis (Predicted)	clinical	human	2018	North America	USA		2018-08-24T18:34:47Z
PNUSAS046803	Infantis (Predicted)	clinical	human	2018	North America	USA		2018-07-18T16:43:31Z
PNUSAS046833	Infantis (Predicted)	clinical	human	2018	North America	USA		2018-08-03T23:04:33Z
PNUSAS046842	Infantis (Predicted)	clinical	human	2018	North America	USA		2018-10-29T18:57:56Z
PNUSAS046914	Infantis (Predicted)	clinical	human	2018	North America	USA		2018-08-23T03:49:30Z
PNUSAS047016	Infantis (Predicted)	clinical	human	2018	North America	USA		2018-07-26T14:47:05Z
PNUSAS047044	Infantis (Predicted)	clinical	human	2018	North America	USA		2018-08-09T20:27:38Z
PNUSAS047087	Infantis (Predicted)	clinical	human	2018	North America	USA		2018-08-21T23:36:40Z
PNUSAS047104	Infantis (Predicted)	clinical	human	2018	North America	USA		2018-07-26T14:47:30Z
PNUSAS047142	Infantis (Predicted)	clinical	human	2018	North America	USA		2018-08-02T01:07:26Z
PNUSAS047164	Infantis (Predicted)	clinical	human	2018	North America	USA		2018-07-26T14:47:25Z
PNUSAS047205	Infantis (Predicted)	clinical	human	2018	North America	USA		2018-08-29T23:04:30Z
PNUSAS047259	Infantis (Predicted)	clinical	human	2018	North America	USA		2018-07-24T18:43:24Z
PNUSAS047295	Infantis (Predicted)	clinical	human	2018	North America	USA		2018-07-26T14:47:26Z
PNUSAS047542	Infantis (Predicted)	clinical	human	2018	North America	USA		2018-08-01T19:05:51Z
PNUSAS047574	Infantis (Predicted)	clinical	human	2019	North America	USA		2019-02-05T17:58:15Z
PNUSAS047707	Infantis (Predicted)	clinical	human	2018	North America	USA		2018-08-24T18:34:51Z
PNUSAS047745	Infantis (Predicted)	clinical	human	2018	North America	USA		2018-08-01T22:10:44Z
PNUSAS047765	Infantis (Predicted)	clinical	human	2018	North America	USA		2018-07-31T17:57:34Z
PNUSAS047768	Infantis (Predicted)	clinical	human	2018	North America	USA		2018-07-31T17:57:41Z
PNUSAS047881	Infantis (Predicted)	clinical	human	2018	North America	USA		2018-08-02T21:05:16Z
[truncated: 629 more rows]

## Sheet: Supplementary Table 3
Supplementary Table 3. Genes present in greater than 99% of isolates with locations relative to the genes in CP016407.1. Hypothetical proteins are not listed. tnp indicates unnamed transposase gene. Gene names were identified using BLAST.
Gene name	Function	Location in CP016407.1
repA	Plasmid replication	1-1011
kup	Potassium transport	4366-6246
peptidase	Peptidase	8264-9022
antitoxin	antitoxin	14,531-14,788
pemK	Stable inheritance protein (toxin)	14,789-15,121
integrase	Integrase	15,715-16,326
integrase	integrase	22,797-23,027
tnp	Transposase	24,431-24,598
tnpB	Transposase	24,585-24,914
xerD	Tyrosine recombinase	25,137-25,586
xerD	Tyrosine recombinase	25,544-25,891
Damage-inducible protein J	antitoxin	25,860-26,147
GNC5 acetyltransferase	acetyltransferase	28,886-29,368
tpn	Transposase	29,744-30,107
tnp	Transposase	31,138-31,944
tpn	Transposase	32,034-32,276
tpnB	Transposase	34,512-35,660
nikA	DNA binding (conjugation)	36,103-36,219
K88 (partial )	Fimbriae, cellular attachment	37,521-37,655
fimA	Major fimbriae subunit	38,569-39,108
pefC	Fimbrial usher protein	40,753-41,565
clpE	Clp ATPase	41,582-42,373
faeF	K88 fimbriae minor subunit	42,406-42,900
K88-like fimbriae	Cellular attachment	44,929-45,693
pefL	faeF like protein	46,542-46,764
yjiK	Hypothetical membrane protein	47,212-48,060
vapC	Toxin	48,630-49,046
mazE	Antitoxin	49,043-49,273
ccdA	Antitoxin	49,897-50,115
ccdB	Toxin	50,117-50,422
ipf	Infantis plasmid encoded fimbriae	53,160-53,696
papD	Fimbrial usher	53,749-54,480
F17 fimbrial usher	F17 fimbrial usher	54,521-57,073
tpn	Transposase	86,689-87,546
tpn	Transposase	87,948-88,409
tpn	Transposase	88,948-89,679
tpn	Transposase	89,645-89,908
Streptomycin kinase	Streptomycin kinase	90,381-91,208
tpn	Transposase	91,918-92,256
megL	Methionine lyase	95,421-96,617
N-acetylmuramoyl-L-alanine amidase	N-acetylmuramoyl-L-alanine amidase	98,258-99,046
ybtE	Ligase (ybt operon)	101,534-103,111
ybtT	Siderophore biosynthesis esterase (ybt operon)	103,115-103,918
ybtU	Yersiniabactin biosynthesis protein	103,915-105,015
irp1	Yersiniabactin biosynthesis protein	105,012-114,509
irp2	Yersiniabactin biosynthesis protein	114,597-120,704
ybtA	Transcriptional activator (ybt operon)	120,895-121,854
ybtP	Iron transport (ybt operon)	122,222-124,024
ytbQ	Iron transport (ybt operon)	124,011-125,813
ytbX	MFS transporter (ybt operon)	125,806-127,086
ybtS	Salicylate synthetase (ybt operon)	127,114-128,445
alpha/beta hydrolase	Hydrolase	131,209-132,069
Integrase	Integrase	133,444-134,457
Resolvase	Resolvase	135,943-136,545
tpn	Transposase	137,243-137,593
tpn	Transposase	145,110-145,355
Antiporter	Antiporter	145,805-147,142
tehA	Tellurite resistance	147,381-148,454
Arginine decarboxylase	Arginine decarboxylase	148,773-151,040
traN	Mate-pair stabilization protein (conjugation)	208,554-209,537
traU	Pilus assembly protein (conjugation)	213,641-216,685
traV	Conjugal transfer protein	216,685-217,299
traW	Pilus assembly protein (conjugation)	217,266-218,468
traX	Acetylation of pillin (conjugation)	218,497-219,081
trbA	Conjugal transfer protein	225,777-226,985
trbB	Conjugal transfer protein	227,004-228,074
trbC	Pilus assembly protein	228,067-230,358
nikB	Relaxasome assembly protein	230,395-233,094
nikA	Relaxasome assembly protein	233,105-233,437
mobC	Relaxasome protein	233,665-234,006
Transcription regulator	Transcription regulator	235,520-235,771
tpn	Transposase	236,047-236,961
parA	Partitioning	253,843-254,487
tpn	Transposase	316,778-316,957
tpn	Transposase	318,535-318,930
tpn	Transposase	318,930-319,142
sopA	Ubiquitin ligase	321,211-322,377

## Sheet: Supplementary Table 4
Supplementary Table 4. Genes present in greater than 95% and less than 99% of isolates with locations relative the genes in CP016407.1. Hypothetical proteins are not listed. tnp indicates unnamed transposase gene. Gene names were identified using BLAST.
Gene name	Predicted Function	location in CP016407.1
tpn	Transposase	32,576-33,532
type 1 fimbrial protein	Attachment	57,230-58,279
tpn	Transposase	60,049-60,186
tpn	Transposase	72,318-72,578
tpn	Transposase	83,799-84,128
xerC	Tyrosine recombinase	128,407-128,724
Acetate uptake protein	Acetate uptake protein	154,070-154,360
traC	DNA primase	181,645-182,328
Pilus assembly protein	Pilus assembly protein	182,500-182,754
pilL	Pilus biosynthesis protein	184,247-185,314
pilP	Pilus biogenesis protein	185,314-185,751
pilN	Pilus assembly protein	185,765-187,447
pulE	Type-2 secretion system protein	189,185-190,738
Lytic transglycosylase	Lytic transglycosylase	192,477-193,037
Integrase	Integrase	195,866-197,059
traE	Pilus assembly	197,210-198,034
traF	Plasmid transfer protein	198,120-199,322
traH	Pilus assembly protein	200,361-200,819
traI	Relaxase	200,816-201,634
traJ	DNA binding protein (conjugation)	201,631-202,779
Conjugation protein	Conjugation protein	202,776-203,066
plpD	Endonuclease	203,081-203,632
sogS	DNA primase	203,722-207,489
Conjugation protein	Conjugation protein	207,507-207,854
traM	Relaxasome protein	207,851-208,543
traO	Conjugal transfer protein	209,540-210,829
traP	Conjugal transfer protein	210,829-211,533
traQ	Prepillin chaperone	211,533-212,060
traR	Conjugal transfer protein	212,111-212,515
traS	Surface exclusion protein	212,579-212,767
traT	Complement resistance protein	212,751-213,551
traY	Relaxasome protein	219,178-221,346
excA	Entry exclusion protein	221,417-222,079
pndA	Toxin	223,912-224,064
finQ	Transcription inhibitor of transfer genes	224,379-225,470
ardA	Anti restriction protein	238,548-239,282
SOS inhibition protein	SOS inhibition protein	240,104-240,823
psiB	Inhibition of SOS protein	240,820-241,254
parB	RNA polymerase	241,309-243,267
Antirestriction protein	Antirestriction protein	245,572-245,997
impC	UV protection	250,288-250,536
umuD	SOS mutagenesis	250,533-250,970
umuC	SOS mutagenesis	250,970-252,241
tpn	Transposase	315,525-315,761
tpn	Transposase	315,758-316,153
tpn	Transposase	316,265-316,561
parA	Plasmid partitioning	320,252-321,211

## Sheet: Supplementary Table 5
Supplementary Table 5. Genes present in greater than 90% and less than 95% of isolates with locations relative the genes in CP016407.1. Hypothetical proteins are not listed. tnp indicates unnamed transposase gene. Antibiotic resistance genes present in less than 90% of isolates are also listed with the percentage of isolates that contain them in ( ) next to the gene name. Gene names were identifi…
Gene name	Predicted Function	Location in CP016407.1
nikB	Relaxasome assembly protein	36,293-36,964
nikB	Relaxasome assembly protein	36,997-37,242
faeG	K88 fimbrial protein	43,125-43,949
caiF/grlA	Transcription activator	65,398-65,823
caiF/grlA	Transcription activator	75,013-75,450
MFS transporter	MFS transporter	139,362-140,750
ygiW	Binding protein	141,078-141,446
int1	integrase	159,085-160,098
aadA (70.7%)	Streptomycin resistance	160,184-161,038
qacE	Quaternary ammonium resistance	161,202-161,549
sul1	Sulfonamide resistance	161,543-162,382
GNAT acetyltransferase	GNAT acetyltransferase	162,510-163,010
tpn	Transposase	163,958-165,472
tpn	Transposase	165,583-166,443
tpn	Transposase	166,446-168,125
merE	Mercury transporter	168,904-169,140
merD	Mer operon transcription regulator	169,137-169,499
merA	Mercuric reductase	169,517-171,211
merP	Mercury scavenger	171,721-171,996
merT	Mercury transport	172,010-172,414
merR	Mer operon transcription regulator	172,432-172,866
tetR	Regulator	174,143-174,820
tetA	Tetracycline resistance	174,899-176,098
eamA	Efflux pump	176,130-177,014
tpn	transposase	177,503-179,299
traA	Pilin	180,130-180,417
nusG	Transcription termination	180,859-181,392
pilO	Pilus accessory protein	187,440-188,735
pilP	Pilus biogenesis protein	188,722-189,174
pilR	Conjugative transfer inner membrane protein	190,751-191,836
pilX	Pilus assembly protein	191,853-192,467
prepilin protein	Prepilin protein	193,022-193,678
parM	Plasmd partitioning protein	252,643-253,614
BlaCTX-M-65 (61%)	ESBL	279,352-280,227
floR (65%)	Chloramphenicol resistance	289,135-290,349
aph4-Ia (72.6%)	Aminoglycoside resistance protein	296,947-297,972
aac3'-VI (72.4%)	Aminoglycoside resistance protein	298,201-298,977
dfrA (58.1%)	Trimethoprim resistance protein	302,061-302,543
aph(3')-Ia (55.2%)	Aminoglycoside resistance protein	307,055-307,870
MFS transporter	MFS transporter	309,612-310,820
fic	Adenyltransferase	310,947-311,846
radC	Metalloprotease	312,909-313,421
yadD	Fimbrial protein	314,440-314,937
